# Supplementary material for: Ancestral protein reconstruction reveals the mechanism of substrate specificity in FN3K-mediated deglycation
Source: Commun Biol. 2026 Apr 3;9:738. doi: 10.1038/s42003-026-09967-3 (PMC13223202; doi:10.1038/s42003-026-09967-3)
Supplement: Supplementary file 3 — Supplementary Data [file 42003_2026_9967_MOESM3_ESM.xlsx]

## Sheet: Figure 1C-D
	Ribulolysozyme
Concentration (µM)	MBP-FN3K			I25A*			F252A*			N287A*			F292A*			FN3K			D217A			W219A			H288A			H291A
5	1.09537	0.939874	0.96476	0.252244	0.257788	0.402977	1.14728	1.16485	1.17923	1.28662	1.24493	1.30656	0.908673	0.932948	1.09966	1.00548	0.993678	1.00084	0.268823	0.151524	0.172623	0.291028	0.235828	0.258582	0.913369	0.93467	0.980678	0.715462	0.622341	0.686983
2.5	0.578039	0.623032	0.593931	0.201351	0.16782	0.282305	0.838538	0.978083	0.875786	0.846826	0.946713	1.03279	0.670623	0.732228	0.701335	0.782403	0.747968	0.733341	0.226152	0.124542	0.118929	0.268661	0.190523	0.249265	0.723976	0.742348	0.813667	0.518705	0.534595	0.610587
1.25	0.469494	0.315607	0.351802	0.0440205	0.150323	0.18829	0.738309	0.684261	0.761839	0.737013	0.668979	0.701778	0.459125	0.559549	0.592086	0.642629	0.590021	0.605757	0.244572	0.145976	0.155785	0.260083	0.199715	0.161107	0.594027	0.591772	0.677617	0.455169	0.461694	0.548302
0.625	0.253264	0.210854	0.331097	0.171995	0.023376	0.149565	0.560401	0.514696	0.499501	0.588066	0.630261	0.63712	0.422353	0.393608	0.40895	0.588576	0.501524	0.541406	0.270239	0.172797	0.156753	0.240937	0.152622	0.179947	0.530859	0.490871	0.57221	0.368513	0.352982	0.454846
0.3125	0.210344	0.0837591	0.10292	0.0526582	0.0298593	0.331419	0.495998	0.422675	0.403581	0.481568	0.370064	0.557743	0.278835	0.296399	0.268929	0.523309	0.442152	0.450299	0.229667	0.140577	0.163633	0.250806	0.169214	0.199121	0.423175	0.407947	0.477096	0.29357	0.30099	0.390657
0.156	0.0802826	0.154518	0.0580475	0.225868	0.103303	0.107397	0.371258	0.328808	0.4264	0.437313	0.431823	0.419413	0.170773	0.184411	0.193753	0.485008	0.370853	0.420424	0.260458	0.201655	0.180992	0.246444	0.193581	0.19783	0.414222	0.340937	0.430439	0.192532	0.190458	0.308737
0	0	0.0696986	0.0949472	0.0073155	0	0.104813	0.0891887	0	0.17123	0.0664771	0	0.102873	0	0.0451011	0.187451	0.186459	0	0.0750801	0.0839532	0.0329946	0	0.061825	0	0.0193601	0.283446	0.278079	0	0.166595	0.130937	0
	Fructolysozyme
Concentration (µM)	MBP-FN3K			I25A*			F252A*			N287A*			F292A*			FN3K			D217A			W219A			H288A			H291A
5	1.1004	0.962818	0.936785	0.427406	0.272666	0.266741	1.13216	1.1226	1.12153	1.06456	1.06331	1.05979	0.95334	1.00782	0.973064	1.01899	0.998413	0.982597	0.160638	0.22333	0.225294	0.411618	0.270921	0.36427	0.926538	0.863099	0.81973	0.958065	0.941274	0.9379
2.5	0.817469	0.743489	0.713394	0.152566	0.185239	0.258332	0.986688	1.03235	1.00163	0.886987	0.859382	0.872865	0.656472	0.656882	0.598856	0.73651	0.594925	0.653818	0.104185	0.0581146	0.114801	0.228311	0.103178	0.335563	0.651625	0.612046	0.52386	0.645294	0.683473	0.628407
1.25	0.528943	0.464691	0.421751	0.156457	0.1898	0.0255297	0.837406	0.878987	0.873306	0.745653	0.714727	0.680435	0.596604	0.52111	0.48178	0.47833	0.432451	0.384559	0.121892	0.047746	0.152805	0.171739	0.135625	0.132215	0.493061	0.477089	0.465082	0.459135	0.395248	0.470891
0.625	0.366318	0.332451	0.263738	0.18953	0.126393	0.139835	0.708907	0.745912	0.719438	0.501598	0.516918	0.495808	0.452795	0.400828	0.383065	0.358342	0.288348	0.283505	0.162977	0.0685427	0.0532897	0.0828024	0.0529417	0.0816305	0.235123	0.334227	0.249845	0.203101	0.231694	0.148411
0.3125	0.260231	0.0886406	0.198873	0.095556	0.124702	0	0.62093	0.627768	0.583728	0.328431	0.353924	0.339538	0.311347	0.250208	0.302636	0.223559	0.128681	0.248087	0.117918	0.113748	0.0425365	0.11042	0.137955	0.0839515	0.180423	0.18328	0.140235	0.138852	0.126241	0.0860298
0.156	0.233585	0.122237	0.062618	0.124204	0.0704829	0.0991149	0.51117	0.472354	0.381275	0.139607	0.156441	0.171746	0.190676	0.234032	0.102752	0.11936	0.061406	0.14023	0.11373	0.0875908	0.046391	0.12777	0.100477	0	0.138953	0.0782979	0.0620927	0.0149647	0.0693484	0.0510649
0	0.115063	0.073108	0	0.176358	0.0724802	0.0400351	0.139897	0.0899116	0	0.0300847	0	0.0245336	0.00925004	0	0.0853877	0.0614655	0.0229758	0	0.13444	0.0673708	0	0.133062	0.0964396	0.15379	0.0477506	0	0.0229803	0.0691607	0	0.0112567

## Sheet: Figure 2C
	FN3K_Hedgehog	FN3K_GuineaPig	FN3K_BrownBat	FN3K_Kuhls_pipistrelle	FN3K_Mouse	FN3K_ChineseHamster	FN3K_GoldenHamster	FN3K_Rabbit	FN3K_MinkeWhale	FN3K_Pig	FN3K_BelugaWhale	FN3K_BottleNosedDoplhin	FN3K_MonkSeal	FN3K_FinlessPorpoise	FN3K_RiverDolphin	FN3K_SpermWhale	FN3K_Cattle	FN3K_WildYak	FN3K_Zebu	FN3K_Goat	FN3K_Sheep	FN3K_Reeves_muntjac	FN3K_Small-earedGalago	FN3K_AfricanElephant	FN3K_Manatee	FN3K_SpearnosedBat	FN3K_HorseshoeBat	FN3K_BlackFlyingFox	FN3K_LargeFlyingFox	FN3K_FruitBat	FN3K_Coquerel_sifaka	FN3K_PhilipineTarsier	FN3K_PigtailedMacaque	FN3K_Human	FN3K_Chimp	FN3K_PygmyChimp	FN3K_Gorilla	FN3K_Orangutan	FN3K_OliveBaboon	FN3K_Blacksnubnosed_Monkey	FN3K_Sooty_mangabey	FN3K_Drill	FN3K_RhesusMacaque	FN3K_SquirrelMonkey	FN3K_White-tufted-ear-marmoset	FN3K_RedFox	FN3K_MastiffBat	FN3K_Alpaca	FN3K_ArabianCamel
FN3K_Hedgehog	100
FN3K_GuineaPig	77.27	100
FN3K_BrownBat	83.06	81.49	100
FN3K_Kuhls_pipistrelle	78.9	80.58	92.86	100
FN3K_Mouse	82.14	80.58	83.77	80.26	100
FN3K_ChineseHamster	83.44	81.55	83.44	80.26	92.23	100
FN3K_GoldenHamster	83.77	81.55	83.44	79.61	92.56	99.03	100
FN3K_Rabbit	79.22	79.61	81.82	79.94	82.2	82.85	82.85	100
FN3K_MinkeWhale	79.22	80.26	83.77	81.55	80.91	82.52	82.52	80.91	100
FN3K_Pig	85.27	82.63	87.21	84.56	85.33	84.94	84.94	86.1	93.82	100
FN3K_BelugaWhale	82.79	84.14	86.04	83.17	85.11	87.38	87.38	86.08	91.26	93.44	100
FN3K_BottleNosedDoplhin	83.44	84.79	86.69	83.82	85.76	87.38	87.38	86.73	91.59	94.59	99.03	100
FN3K_MonkSeal	83.44	84.79	86.69	83.82	85.76	87.38	87.38	86.73	91.59	94.59	99.03	100	100
FN3K_FinlessPorpoise	82.79	84.14	86.04	83.17	85.11	86.73	86.73	87.06	90.94	93.82	99.03	99.35	99.35	100
FN3K_RiverDolphin	84.09	84.14	86.69	84.14	85.11	87.06	87.06	86.08	91.26	94.98	97.73	98.71	98.71	98.06	100
FN3K_SpermWhale	83.77	84.47	87.01	84.14	85.44	88.03	88.03	86.41	91.59	94.59	98.06	99.03	99.03	98.38	99.03	100
FN3K_Cattle	83.12	84.79	86.69	83.5	84.79	87.06	86.41	85.76	88.03	93.44	93.85	94.5	94.5	94.17	94.82	94.5	100
FN3K_WildYak	82.79	84.47	86.36	83.82	83.82	86.08	85.44	85.76	88.35	93.82	94.17	94.82	94.82	94.5	95.15	94.82	99.03	100
FN3K_Zebu	83.12	84.79	86.36	83.5	84.14	86.41	85.76	86.08	88.35	93.82	94.17	94.82	94.82	94.5	95.15	94.82	99.03	99.03	100
FN3K_Goat	82.79	83.82	85.71	82.85	83.82	87.06	86.41	85.44	88.67	93.82	94.82	95.47	95.47	95.15	95.79	96.12	97.09	97.41	97.09	100
FN3K_Sheep	82.79	83.82	85.71	82.85	84.47	86.73	86.08	85.44	89	93.82	95.47	96.12	96.12	95.79	95.79	95.47	97.09	97.41	97.09	98.71	100
FN3K_Reeves_muntjac	84.74	84.79	87.34	84.47	84.79	87.38	86.73	86.08	89.32	95.37	94.82	95.79	95.79	95.15	96.44	96.12	97.09	97.41	97.09	97.41	97.41	100
FN3K_Small-earedGalago	78.57	85.11	83.12	81.23	84.47	85.11	85.11	83.5	81.88	85.71	87.7	88.35	88.35	87.7	87.38	87.7	85.76	86.08	86.08	85.44	85.76	86.41	100
FN3K_AfricanElephant	83.44	82.52	86.69	82.2	85.76	87.06	87.38	84.14	84.79	88.03	88.67	89.64	89.64	89	89.64	89.64	88.67	88.67	88.67	88.35	88.67	89.64	84.47	100
FN3K_Manatee	82.79	83.17	86.36	82.52	86.08	87.7	88.03	82.85	83.17	87.64	88.03	89	89	88.35	89	89.64	88.67	88.35	88.67	88.67	88.35	89.32	87.06	93.2	100
FN3K_SpearnosedBat	81.82	82.52	87.99	83.82	82.85	84.79	84.79	83.17	83.17	86.87	87.7	88.67	88.67	88.67	88.03	89	88.67	88.35	88.35	88.03	87.38	88.35	85.11	84.79	86.41	100
FN3K_HorseshoeBat	83.44	79.29	85.71	81.88	81.55	84.79	84.14	81.55	82.2	86.87	87.06	88.03	88.03	87.38	88.67	89	87.7	87.38	87.38	88.03	87.7	89.32	82.52	84.79	85.44	87.7	100
FN3K_BlackFlyingFox	83.77	81.88	87.34	84.14	82.85	84.79	84.14	84.14	84.47	89.19	89.97	90.94	90.94	90.29	90.61	90.61	89.32	89.64	89.32	89.64	89.97	90.29	85.11	87.06	86.41	89	88.03	100
FN3K_LargeFlyingFox	83.77	81.88	87.34	84.14	82.85	84.79	84.14	84.14	84.47	89.19	89.97	90.94	90.94	90.29	90.61	90.61	89.32	89.64	89.32	89.64	89.97	90.29	85.11	87.06	86.41	89	88.03	100	100
FN3K_FruitBat	81.82	81.88	85.71	84.47	80.58	83.17	82.52	83.82	83.5	88.42	88.35	89.32	89.32	88.67	89	89	89	89.32	89	88.67	89	89.32	84.79	85.44	84.79	88.03	85.76	93.53	93.53	100
FN3K_Coquerel_sifaka	80.52	84.14	87.01	82.85	86.73	86.73	86.73	88.03	83.5	87.64	89	89.64	89.64	89	89	89.32	88.03	87.7	88.03	87.38	87.38	88.35	89.64	87.7	88.03	86.73	85.44	86.73	86.73	85.76	100
FN3K_PhilipineTarsier	83.12	83.5	87.01	82.85	86.41	88.35	88.35	86.73	84.47	88.42	89.64	90.29	90.29	89.64	89.64	89.97	88.35	88.03	88.35	88.03	88.35	89	88.03	88.67	88.03	86.41	87.38	87.06	87.06	85.76	91.59	100
FN3K_PigtailedMacaque	80.84	81.94	84.67	80.21	84.38	86.11	86.11	85.76	81.25	84.87	87.5	88.19	88.19	87.85	87.85	88.19	87.5	87.15	87.5	87.15	87.15	87.5	85.07	87.85	86.81	85.07	84.72	86.11	86.11	85.07	88.54	89.24	100
FN3K_Human	84.09	85.76	88.96	84.47	88.67	89.97	89.97	88.03	85.11	89.96	90.61	91.59	91.59	90.94	91.26	91.59	90.61	90.29	90.61	90.29	90.29	91.26	89	90.94	90.61	89	88.03	88.67	88.67	87.7	92.23	92.56	94.1	100
FN3K_Chimp	84.09	85.44	89.29	84.79	88.35	89.64	89.64	88.35	85.44	90.35	90.94	91.91	91.91	91.26	91.59	91.91	90.94	90.61	90.94	90.61	90.61	91.59	88.67	91.26	90.94	89.32	88.35	89	89	88.03	92.56	92.88	94.79	99.35	100
FN3K_PygmyChimp	84.09	85.44	89.29	84.79	88.35	89.64	89.64	88.35	85.44	90.35	90.94	91.91	91.91	91.26	91.59	91.91	90.94	90.61	90.94	90.61	90.61	91.59	88.67	91.26	90.94	89.32	88.35	89	89	88.03	92.56	92.88	94.79	99.35	100	100
FN3K_Gorilla	83.77	85.11	89.29	84.79	88.03	89.32	89.32	88.03	85.11	89.96	90.61	91.59	91.59	90.94	91.26	91.59	90.61	90.29	90.61	90.29	90.29	91.26	88.35	90.94	90.61	89.32	88.03	88.67	88.67	87.7	92.23	92.56	94.44	99.03	99.68	99.68	100
FN3K_Orangutan	83.77	85.11	89.29	84.79	88.03	89.32	89.32	88.03	85.11	89.96	90.61	91.59	91.59	90.94	91.26	91.59	90.61	90.29	90.61	90.29	90.29	91.26	88.35	90.94	90.61	89.32	88.03	88.67	88.67	87.7	92.23	92.56	94.44	99.03	99.68	99.68	99.68	100
FN3K_OliveBaboon	83.44	85.11	88.31	84.14	88.03	89.32	89.32	88.35	84.47	89.19	90.61	91.26	91.26	90.94	90.94	91.26	90.94	90.61	90.94	90.61	90.61	90.94	88.03	90.61	90.29	88.67	87.7	88.35	88.35	87.38	91.91	92.23	95.14	98.06	98.71	98.71	98.38	98.38	100
FN3K_Blacksnubnosed_Monkey	83.44	84.79	88.31	83.82	87.7	89	89	88.03	84.47	89.58	90.61	91.26	91.26	90.94	90.94	91.26	90.94	90.61	90.94	90.61	90.61	90.94	88.03	90.61	90.29	88.67	87.7	88.35	88.35	87.38	91.91	92.23	94.79	98.06	98.71	98.71	98.38	98.38	98.71	100
FN3K_Sooty_mangabey	84.09	85.44	88.96	84.47	88.35	89.64	89.64	88.67	85.11	89.96	91.26	91.91	91.91	91.59	91.59	91.91	91.59	91.26	91.59	91.26	91.26	91.59	88.67	91.26	90.94	89.32	88.35	89	89	88.03	92.56	92.88	95.49	98.71	99.35	99.35	99.03	99.03	99.35	99.35	100
FN3K_Drill	83.65	84.85	89.73	85.23	89.02	88.64	88.64	87.12	89.77	89.96	90.15	90.91	90.91	90.53	90.53	90.53	91.29	90.91	91.29	90.53	90.91	90.53	87.5	90.91	90.15	89.02	86.74	87.88	87.88	87.12	91.67	92.42	94.24	98.48	99.24	99.24	98.86	98.86	98.86	99.24	99.62	100
FN3K_RhesusMacaque	84.04	85.39	88.93	84.42	88.31	89.29	89.29	88.31	85.06	89.96	90.91	91.56	91.56	91.23	91.23	91.56	91.23	90.91	91.23	90.91	90.91	91.23	88.31	90.91	90.58	88.96	87.99	88.96	88.96	87.66	92.21	92.53	95.12	98.38	99.03	99.03	98.7	98.7	99.03	99.03	99.68	99.62	100
FN3K_SquirrelMonkey	83.65	84.85	88.97	84.85	89.02	89.39	89.39	87.5	89.39	89.96	89.02	90.15	90.15	89.77	90.15	90.15	89.77	89.39	89.77	89.02	89.39	90.15	87.88	89.77	89.02	88.64	87.12	87.12	87.12	87.12	91.29	92.8	90.53	96.97	96.59	96.59	96.21	96.21	95.45	95.83	96.21	96.59	96.21	100
FN3K_White-tufted-ear-marmoset	83.44	85.11	88.31	83.82	88.03	89.97	89.97	89	85.44	90.35	89.97	90.94	90.94	90.29	90.94	91.91	90.94	90.61	90.94	90.94	90.29	91.59	88.67	89.97	90.29	90.29	89.32	88.03	88.03	87.7	92.56	92.88	92.01	96.44	96.76	96.76	96.44	96.44	96.12	96.12	96.76	96.59	96.43	97.73	100
FN3K_RedFox	83.01	82.08	85.62	81.76	83.39	84.36	84.36	84.36	82.74	87.16	88.27	88.93	88.93	88.6	88.27	88.6	88.27	87.95	88.27	87.95	87.95	88.6	84.04	87.62	86.97	88.93	86.64	87.62	87.62	86.32	87.62	86.64	87.76	90.88	91.21	91.21	91.21	91.21	90.88	90.88	91.53	91.22	91.18	88.93	89.9	100
FN3K_MastiffBat	84.74	82.52	90.26	85.76	85.76	87.38	86.73	84.47	85.76	88.03	90.29	90.94	90.94	90.29	90.29	90.61	89.32	89	89.32	88.67	89.32	89.97	86.41	88.67	87.7	90.29	89.32	91.59	91.59	89.64	88.67	89.32	87.5	90.94	91.26	91.26	90.94	90.94	90.61	90.61	91.26	90.91	90.91	90.15	90.94	88.27	100
FN3K_Alpaca	83.65	82.58	88.59	83.71	86.36	85.98	85.98	82.2	90.15	89.58	89.77	90.91	90.91	90.15	90.91	91.67	90.53	90.15	90.15	90.53	90.15	90.91	84.47	89.02	88.64	88.64	87.12	87.88	87.88	86.36	87.12	87.12	85.6	89.77	90.15	90.15	89.77	89.77	89.02	89.39	89.77	90.15	89.77	89.39	90.15	88.17	89.77	100
FN3K_ArabianCamel	83.12	82.52	87.01	82.52	85.44	86.73	86.73	83.82	84.79	89.19	89.97	90.94	90.94	90.29	90.94	91.91	89.97	89.64	89.64	90.29	89.64	90.94	85.44	89	88.67	88.35	87.38	87.7	87.7	86.41	88.03	88.03	87.5	90.61	90.94	90.94	90.61	90.61	90.29	90.29	90.94	90.15	90.58	89.39	90.61	88.6	89.32	98.86	100
FN3K_DeerMouse	83.12	82.52	87.01	82.52	85.44	86.73	86.73	83.82	84.79	89.19	89.97	90.94	90.94	90.29	90.94	91.91	89.97	89.64	89.64	90.29	89.64	90.94	85.44	89	88.67	88.35	87.38	87.7	87.7	86.41	88.03	88.03	87.5	90.61	90.94	90.94	90.61	90.61	90.29	90.29	90.94	90.15	90.58	89.39	90.61	88.6	89.32	98.86	100
FN3K_BlackRhino	85.39	84.79	89.61	86.73	87.38	89.64	89	85.76	85.76	90.73	90.94	91.91	91.91	91.26	92.23	92.23	90.61	90.29	90.61	90.29	90.29	91.59	87.06	89.64	89.64	88.67	90.29	89.32	89.32	88.35	90.94	91.59	88.89	92.88	93.2	93.2	93.2	93.2	92.56	92.56	93.2	92.05	92.86	91.67	92.56	89.25	91.59	89.02	89.97
FN3K_Horse	83.77	85.44	88.64	86.08	85.76	88.03	88.03	85.76	86.08	90.35	91.59	91.91	91.91	91.26	91.91	91.91	90.61	90.29	90.61	89.97	89.97	90.61	87.7	89.64	89.64	89.32	88.35	89.32	89.32	88.03	90.94	90.61	88.19	92.23	92.56	92.56	92.56	92.56	91.91	91.91	92.56	91.67	92.21	90.91	91.59	89.25	90.29	89.39	89.97
FN3K_GroundSquirrel	83.44	83.82	86.69	82.52	87.06	89	89	85.44	84.79	88.8	89.64	90.29	90.29	89.97	90.29	91.26	88.67	88.35	88.67	89	88.35	89.97	88.03	88.67	88.35	87.7	87.38	86.73	86.73	86.41	89	90.29	88.19	92.56	92.23	92.23	91.91	91.91	91.59	91.59	92.23	91.67	91.88	92.05	92.23	88.27	89.97	90.15	90.61
FN3K_Woodchuck	83.77	84.14	86.69	82.52	87.7	89.64	89.64	86.08	85.11	89.58	89.97	90.61	90.61	90.29	90.61	91.59	89.32	89	89.32	89.64	89	90.61	87.38	89	89	87.7	88.03	87.06	87.06	86.08	89.64	90.29	88.54	93.2	92.88	92.88	92.56	92.56	92.23	92.23	92.88	92.42	92.86	92.8	92.88	87.62	89.64	90.53	90.61
FN3K_Meerkat	81.49	82.2	85.39	80.91	83.82	85.76	86.08	83.82	81.55	88.03	87.7	88.67	88.67	88.03	88.03	89	88.67	88.35	88.35	88.67	88.03	88.67	84.14	87.38	87.7	86.73	86.41	86.41	86.41	84.47	88.03	87.38	86.46	90.29	90.61	90.61	90.29	90.29	89.97	89.97	90.61	89.77	90.58	89.39	90.61	87.3	86.73	88.26	88.67
FN3K_GiantPanda	82.5	81.14	85.71	81.49	85.41	85.41	85.77	82.92	86.83	90.35	87.54	88.61	88.61	87.9	88.26	88.26	87.9	87.54	87.54	87.9	88.26	88.26	82.56	88.61	86.48	86.48	85.05	86.83	86.83	85.05	86.12	86.83	85.38	89.68	90.04	90.04	89.68	89.68	88.97	88.97	89.68	92.42	89.64	92.05	89.32	88.53	87.54	91.29	88.61
FN3K_Ferret	85.39	82.52	86.36	82.85	86.08	86.41	86.73	84.14	82.85	88.42	88.67	89	89	88.67	89.32	89.32	88.35	88.03	88.35	88.03	88.03	89.32	84.47	89.32	88.35	87.06	86.73	88.03	88.03	84.79	88.35	87.38	88.19	90.29	90.61	90.61	90.61	90.61	90.94	90.61	91.26	89.77	90.91	88.26	89.64	89.58	89	87.12	88.03
FN3K_Cat	83.12	85.11	87.66	83.5	85.76	87.38	87.7	86.08	84.79	89.58	90.61	91.59	91.59	90.94	90.94	91.26	91.26	90.94	90.94	90.94	90.94	91.91	87.06	89.97	90.29	89.97	88.67	88.67	88.67	87.7	89.97	89.32	89.24	92.88	93.2	93.2	92.88	92.88	92.56	92.56	93.2	92.05	92.86	91.29	92.88	90.88	90.29	90.53	91.26
FN3K_Cheetah	82.79	85.44	87.66	83.82	85.11	86.73	87.06	86.08	84.79	89.96	90.61	91.59	91.59	90.94	90.94	91.26	91.26	90.94	90.94	90.94	90.94	91.91	87.38	89.97	90.29	89.32	88.35	88.67	88.67	87.7	89.97	89.32	89.24	92.88	93.2	93.2	92.88	92.88	92.56	92.56	93.2	92.42	92.86	91.67	92.88	90.55	90.29	90.15	90.61
FN3K_IberianLynx	83.12	85.44	88.31	84.79	85.76	87.38	87.06	86.73	85.44	89.96	90.61	91.59	91.59	90.94	90.94	91.26	92.23	91.91	91.91	91.59	91.59	92.56	87.7	89.97	90.29	89.97	89	89.32	89.32	88.35	90.61	89.32	89.24	92.88	93.2	93.2	92.88	92.88	92.56	92.56	93.2	92.42	92.86	91.67	93.53	90.55	91.59	90.15	90.61
FN3K_BlackBear	85.71	84.79	88.64	84.47	88.35	89.64	89.97	87.38	86.08	91.12	91.59	92.56	92.56	91.91	92.56	92.88	91.59	91.26	91.26	91.26	91.26	92.56	87.38	92.23	90.94	90.29	89.64	90.29	90.29	88.35	90.61	90.61	90.62	93.85	94.17	94.17	93.85	93.85	93.53	93.53	94.17	92.8	93.83	92.8	93.85	91.86	91.59	92.05	92.88
FN3K_NorthernFurSeal	85.06	83.82	87.01	82.85	87.7	88.03	88.35	86.41	84.47	89.58	90.29	90.94	90.94	90.61	90.94	91.26	90.61	90.29	90.29	90.29	90.29	90.94	87.38	90.29	89.97	89	88.03	89	89	86.41	90.29	89	89.58	92.23	92.56	92.56	92.23	92.23	92.56	92.56	93.2	91.67	92.86	90.53	91.91	91.53	90.29	89.02	90.29
FN3K_PacificWalrus	84.09	84.14	87.34	83.17	87.06	87.06	87.38	85.76	83.82	88.8	89	89.97	89.97	89.32	89.97	90.29	89.64	89.32	89.32	88.67	88.67	89.97	87.06	89.64	89	89.32	87.7	88.35	88.35	85.76	89.97	88.03	88.19	91.59	91.91	91.91	91.59	91.59	91.26	91.26	91.91	90.53	91.56	90.15	91.59	90.55	89.97	88.64	89.64
FN3K_Cornsnake	64.05	64.71	64.92	62.75	64.38	63.73	63.73	61.56	64.38	65.37	63.4	63.73	63.73	63.4	63.4	63.73	63.73	63.4	63.73	64.38	64.71	64.05	64.05	65.69	66.01	62.42	65.03	62.42	62.42	61.44	65.03	63.73	62.81	66.34	65.69	65.69	65.36	65.36	64.71	66.01	65.36	67.56	65.57	67.56	65.69	64.14	64.38	67.56	65.03
FN3K_KingCobra	64.05	64.71	65.57	63.4	64.05	63.4	63.4	60.91	64.71	65.76	63.73	64.05	64.05	63.73	63.73	64.05	64.05	64.05	64.05	65.03	65.36	64.38	63.4	66.34	66.34	63.4	65.03	63.07	63.07	62.09	64.71	64.05	63.16	66.99	66.34	66.34	66.01	66.01	65.36	66.67	66.01	69.08	66.23	69.08	66.34	64.47	64.71	68.7	66.01
FN3K_AmericanAlligator	73.11	70.26	73.77	70.26	73.53	71.57	71.57	71.01	73.86	74.71	72.22	73.2	73.2	72.55	73.2	72.88	73.86	73.53	73.53	74.51	74.18	74.84	71.24	75.49	73.53	71.9	72.55	72.88	72.88	71.9	72.55	72.88	71.93	74.18	74.18	74.18	73.86	73.86	73.53	73.53	74.18	76.72	74.43	76.34	74.51	72.37	74.18	76.34	72.88
FN3K_TuftedDuck	69.38	69.16	70.36	68.83	70.13	69.48	69.48	67.64	71.1	70.66	69.48	70.13	70.13	69.48	70.13	70.45	70.78	70.45	70.45	71.43	70.78	70.45	69.48	70.13	70.45	71.1	69.48	70.45	70.45	70.13	70.13	70.13	67.25	70.45	69.81	69.81	69.48	69.48	69.16	69.16	69.81	71.97	70.03	72.73	71.1	70.59	71.1	71.97	69.16
FN3K_NicobarPigeon	71.66	71.75	71.99	69.81	72.4	71.1	71.1	68.61	72.08	73.36	70.78	71.75	71.75	71.1	71.1	72.08	72.08	71.75	72.08	72.73	72.08	72.4	70.13	73.05	72.73	71.75	70.78	70.78	70.78	70.78	71.43	71.75	69.34	72.4	71.75	71.75	71.43	71.43	71.1	71.1	71.75	73.86	71.99	74.24	72.73	71.57	71.75	73.86	71.43
FN3K_PicuiGroundDove	71.66	71.75	71.66	69.48	72.4	71.1	71.1	68.61	72.08	72.97	70.78	71.75	71.75	71.1	71.1	72.08	72.4	72.08	72.08	73.05	72.4	72.73	70.13	73.05	72.73	72.08	70.45	71.1	71.1	70.45	71.43	71.75	69.34	72.4	71.75	71.75	71.43	71.43	71.1	71.1	71.75	73.86	71.99	74.24	72.73	71.57	71.1	74.24	71.75
FN3K_Veery	71.01	68.83	71.66	69.16	71.1	70.45	70.45	67.96	71.75	72.97	69.81	70.78	70.78	70.13	71.1	71.1	71.75	71.43	71.43	72.73	72.08	71.75	68.51	72.73	72.4	70.78	69.48	71.1	71.1	71.43	69.81	69.48	68.29	71.43	70.78	70.78	70.45	70.45	70.13	70.13	70.78	73.11	71.01	73.11	71.43	70.92	70.45	73.86	70.78
FN3K_WhiteWagtail	70.68	69.16	71.34	68.83	70.78	70.13	70.13	67.64	71.43	72.59	69.48	70.45	70.45	69.81	70.78	70.78	71.43	71.1	71.1	72.4	71.75	71.43	68.18	72.4	72.08	70.45	69.16	70.45	70.45	70.78	69.48	69.16	67.94	71.1	70.45	70.45	70.13	70.13	69.81	69.81	70.45	72.73	70.68	72.73	71.1	70.59	70.13	73.48	70.45
FN3K_Pheasant	70.68	71.43	71.66	69.16	72.08	71.1	71.1	67.96	71.75	72.2	70.78	71.43	71.43	70.78	71.43	71.75	72.73	72.4	72.4	73.38	72.73	72.4	70.13	72.4	72.73	71.75	70.13	70.13	70.13	69.81	71.1	71.75	68.99	72.08	71.43	71.43	71.1	71.1	70.78	70.78	71.43	73.86	71.66	74.24	72.4	70.92	72.08	75	71.75
FN3K_WildTurkey	70.68	71.43	71.66	69.16	71.75	71.1	71.1	67.96	71.75	72.2	70.78	71.43	71.43	70.78	71.43	71.75	72.73	72.4	72.4	73.38	72.73	72.4	70.13	72.08	72.73	71.75	70.13	69.81	69.81	69.81	71.1	71.43	68.99	72.08	71.43	71.43	71.1	71.1	70.78	70.78	71.43	73.86	71.66	74.24	72.4	70.92	71.75	75	71.75
FN3K_BrushTurkey	69.38	69.81	71.66	69.16	70.78	69.81	69.81	67.64	71.1	71.81	69.81	70.45	70.45	69.81	70.45	70.78	71.75	71.43	71.43	72.4	71.75	71.43	69.16	71.75	71.1	70.45	69.16	69.16	69.16	68.83	70.13	70.78	67.94	71.43	70.78	70.78	70.45	70.45	70.13	70.13	70.78	73.86	71.01	74.24	71.75	69.61	70.45	73.86	70.45
FN3K_RufousMotmot	70.68	71.1	71.34	68.83	71.1	69.81	69.81	68.93	71.43	72.59	69.81	70.78	70.78	70.78	70.78	71.1	72.08	71.75	71.75	72.73	72.08	71.75	69.16	72.08	72.4	71.75	69.48	70.45	70.45	70.45	70.45	70.78	68.29	71.43	70.78	70.78	70.45	70.45	70.13	70.13	70.78	73.48	71.01	74.24	71.75	70.92	70.45	74.24	70.78
FN3K_BlackTailedTrogon	71.34	70.45	71.01	68.51	72.08	70.78	70.78	68.93	71.75	72.97	70.78	71.75	71.75	71.1	71.75	72.08	73.05	72.73	72.73	73.7	73.05	72.73	70.13	72.73	73.05	71.1	69.48	70.78	70.78	70.78	71.1	71.43	68.99	72.08	71.43	71.43	71.1	71.1	70.78	70.78	71.43	73.86	71.66	74.24	72.4	71.57	70.78	74.24	71.1
FN3K_ShortLeggedGroundRoller	71.34	71.1	71.34	69.16	71.43	70.45	70.45	69.26	72.08	72.97	70.78	71.75	71.75	71.1	71.1	72.08	72.08	72.08	72.08	73.05	72.4	72.08	70.13	72.73	73.05	71.75	70.13	71.43	71.43	71.43	71.1	71.43	68.99	72.08	71.43	71.43	71.1	71.1	70.78	70.78	71.43	73.48	71.66	73.86	72.4	71.57	71.1	74.24	71.43
FN3K_PygmyOwl	70.36	70.45	71.01	68.51	71.43	70.13	70.13	68.28	71.43	72.59	70.45	71.1	71.1	70.78	71.1	71.43	72.73	72.4	72.4	73.38	72.73	72.08	69.48	72.4	72.73	71.43	69.81	70.13	70.13	70.13	70.78	71.1	68.99	71.75	71.1	71.1	70.78	70.78	70.78	70.78	71.43	74.62	71.66	74.62	72.08	70.92	70.78	75	71.1
FN3K_CollaredPratincole	70.68	70.78	72.31	69.48	71.75	70.45	70.45	68.61	72.4	72.97	70.78	71.75	71.75	71.1	71.75	72.08	72.73	72.73	72.73	73.7	73.05	72.73	70.13	73.05	73.05	71.75	70.13	70.78	70.78	70.13	71.1	71.43	68.99	72.08	71.43	71.43	71.1	71.1	70.78	70.78	71.43	74.24	71.66	74.62	72.4	70.59	70.78	75	71.43
FN3K_BlackHawkEagle	70.36	70.45	71.66	68.83	71.43	70.13	70.13	67.96	71.75	72.59	70.13	71.1	71.1	70.45	71.1	71.43	72.4	72.08	72.08	73.05	72.4	72.08	69.48	72.73	72.73	71.43	69.81	70.13	70.13	70.13	70.78	71.1	68.64	71.75	71.1	71.1	70.78	70.78	70.45	70.45	71.1	74.24	71.34	74.62	72.08	70.59	70.78	75	71.1
FN3K_BlackGuillemot	70.03	70.13	71.66	68.83	70.78	69.81	69.81	67.96	71.75	72.2	70.13	71.1	71.1	70.45	71.1	71.43	72.08	72.08	72.08	73.05	72.4	72.08	69.48	72.4	72.4	71.1	69.48	70.13	70.13	70.13	70.45	70.78	68.29	71.43	70.78	70.78	70.45	70.45	70.13	70.13	70.78	73.48	71.01	73.86	71.75	70.92	70.45	74.24	70.78
FN3K_	70.36	70.45	71.34	69.16	71.43	70.13	70.13	68.28	72.08	72.97	70.45	71.43	71.43	70.78	71.43	71.75	72.4	72.4	72.4	73.38	72.73	72.4	69.81	72.73	72.73	71.43	69.81	70.45	70.45	70.45	70.78	71.1	68.64	71.75	71.1	71.1	70.78	70.78	70.45	70.45	71.1	74.24	71.34	74.62	72.08	70.59	70.78	75	71.1
FN3K_CommonDivingPetrel	70.36	70.45	71.34	69.16	71.43	70.13	70.13	68.28	72.08	72.97	70.45	71.43	71.43	70.78	71.43	71.75	72.4	72.4	72.4	73.38	72.73	72.4	69.81	72.73	72.73	71.43	69.81	70.45	70.45	70.45	70.78	71.1	68.64	71.75	71.1	71.1	70.78	70.78	70.45	70.45	71.1	74.24	71.34	74.62	72.08	70.59	70.78	75	71.1
FN3K_Pied-billed_Grebe	70.68	70.78	71.66	69.48	71.75	70.45	70.45	68.28	72.4	72.97	70.78	71.75	71.75	71.1	71.75	72.08	72.73	72.73	72.73	73.7	73.05	72.73	70.13	73.05	73.05	71.75	69.81	70.78	70.78	70.78	71.1	71.1	68.99	72.08	71.43	71.43	71.1	71.1	70.78	70.78	71.43	74.24	71.66	74.24	72.08	70.92	71.1	75	71.43
FN3K_ParasiticJaeger	70.36	70.45	71.66	69.16	71.1	70.45	70.45	68.28	72.08	72.59	70.45	71.43	71.43	70.78	71.43	71.75	72.4	72.4	72.4	73.38	72.73	72.4	69.81	72.73	72.73	71.43	69.81	70.45	70.45	70.45	70.45	71.1	68.99	71.75	71.1	71.1	70.78	70.78	70.45	70.45	71.1	73.86	71.34	74.24	72.08	70.59	70.78	74.62	71.1
FN3K_DoubleBandedCourser	70.36	70.45	71.34	68.83	71.43	70.13	70.13	68.28	72.08	72.59	70.45	71.43	71.43	70.78	71.43	71.75	72.08	72.08	72.4	73.05	72.4	72.08	69.81	72.73	72.73	71.1	69.48	70.13	70.13	70.13	70.78	71.1	68.64	71.75	71.1	71.1	70.78	70.78	70.45	70.45	71.1	73.86	71.34	74.24	72.08	70.59	70.78	74.24	70.78
FN3K_Black-legged_kittiwake	70.36	70.45	71.66	69.16	71.1	70.45	70.45	68.28	72.08	72.59	70.45	71.43	71.43	70.78	71.43	71.75	72.4	72.4	72.4	73.38	72.73	72.4	69.81	72.73	72.73	71.43	69.81	70.45	70.45	70.45	70.78	71.1	68.64	71.75	71.1	71.1	70.78	70.78	70.45	70.45	71.1	73.86	71.34	74.24	72.08	70.59	70.78	74.62	71.1
FN3K_BlackSkimmer	70.36	70.45	71.66	69.16	71.1	70.13	70.13	68.28	72.08	72.59	70.45	71.43	71.43	70.78	71.43	71.75	72.4	72.4	72.4	73.38	72.73	72.4	69.81	72.73	72.73	71.43	69.81	70.45	70.45	70.45	70.78	71.1	68.64	71.75	71.1	71.1	70.78	70.78	70.45	70.45	71.1	73.86	71.34	74.24	72.08	70.59	70.78	74.62	71.1
FN3K_CrabPlover	70.36	70.45	71.66	69.16	71.1	70.13	70.13	68.28	72.08	72.59	70.45	71.43	71.43	70.78	71.43	71.75	72.4	72.4	72.4	73.38	72.73	72.4	69.81	72.73	72.73	71.43	69.81	70.45	70.45	70.45	70.78	71.1	68.64	71.75	71.1	71.1	70.78	70.78	70.45	70.45	71.1	73.86	71.34	74.24	72.08	70.59	70.78	74.62	71.1
FN3K_GreenAnole	68.18	69.58	70.45	66.34	69.9	69.58	69.58	67.42	70.23	71.43	69.26	69.9	69.9	69.58	69.9	70.23	71.2	70.87	70.87	71.84	71.84	70.87	67.96	72.49	71.84	67.96	68.61	68.93	68.93	68.28	69.9	69.9	69.1	71.2	70.55	70.55	70.23	70.23	70.23	70.23	70.87	73.48	70.78	73.11	70.87	68.4	69.26	73.86	70.23
FN3K_CentralBeardedDragon	69.38	70.78	71.34	68.51	72.08	70.13	70.13	67.64	69.81	69.5	69.48	69.81	69.81	69.48	68.83	69.16	69.81	69.48	69.48	69.48	70.13	70.13	70.13	72.73	71.43	68.83	68.51	69.81	69.81	68.83	70.45	70.13	68.29	71.1	70.45	70.45	70.13	70.13	70.13	70.13	70.78	71.97	71.01	71.97	70.45	69.28	70.78	72.35	70.45
FN3K_WallLizard	69.71	70.13	71.34	67.86	70.45	70.13	70.13	68.28	70.13	71.04	68.51	69.16	69.16	68.83	69.16	69.48	70.13	69.81	69.81	70.78	70.78	70.45	69.16	72.73	71.43	68.51	69.81	69.48	69.48	69.16	70.78	70.13	68.29	71.43	70.78	70.78	70.45	70.45	70.45	70.45	71.1	73.11	71.34	73.11	71.43	69.28	70.45	73.11	70.13
KT3K_Alligator	65.8	62.34	65.47	62.01	63.64	63.96	63.96	62.14	68.18	65.25	63.64	64.29	64.29	63.64	64.29	64.29	65.26	65.26	64.94	64.94	65.26	65.91	62.66	66.88	64.61	63.96	64.29	63.96	63.96	62.66	63.96	64.29	62.72	66.23	65.58	65.58	65.26	65.26	64.61	64.61	65.26	66.67	65.47	67.05	65.58	65.03	64.94	66.29	64.29
KT3K_SaltwaterCrocodile	65.8	62.34	65.47	62.01	63.64	63.96	63.96	62.14	67.86	65.25	63.64	64.29	64.29	63.64	64.29	64.29	65.26	65.26	64.94	64.94	65.26	65.91	62.66	66.88	64.61	63.96	64.29	63.96	63.96	62.66	63.96	64.29	62.72	66.23	65.58	65.58	65.26	65.26	64.61	64.61	65.26	66.67	65.47	67.05	65.58	65.03	64.94	66.29	64.29
KT3K_ZebraFinch	63.19	59.09	63.52	60.06	62.34	61.36	61.36	60.52	64.29	63.71	61.04	62.01	62.01	61.36	62.01	61.69	62.66	62.66	62.34	62.34	62.99	63.64	62.34	65.26	62.99	60.39	62.01	61.69	61.69	61.36	62.01	62.01	59.93	62.99	62.99	62.99	62.99	62.99	62.01	62.01	62.66	64.77	62.87	64.39	62.99	61.76	62.66	65.53	62.66
KT3K_BlackLeggedKittiwake	66.89	62.75	66.56	63.4	64.38	64.38	64.38	62.87	68.95	67.7	64.71	65.36	65.36	64.71	65.69	65.36	66.34	66.34	66.01	66.01	66.01	67.32	63.73	67.97	65.69	65.03	66.01	65.36	65.36	64.38	65.36	65.69	64.21	66.99	66.99	66.99	66.67	66.67	66.01	66.01	66.67	68.32	66.89	67.94	66.99	65.79	66.01	67.56	65.69
KT3K_AsianShortToedLark	66.45	61.04	65.15	61.69	63.31	62.99	62.99	61.81	66.56	65.64	62.99	63.96	63.96	63.31	64.29	63.96	64.94	64.94	64.61	64.61	64.61	65.91	62.66	66.56	64.94	63.96	64.61	63.64	63.64	62.66	63.96	63.96	63.07	65.91	65.58	65.58	65.58	65.58	64.61	64.61	65.26	66.29	65.15	66.29	65.58	64.38	64.29	65.53	64.29
KT3K_NorthernWheatear	66.78	60.71	65.15	62.34	64.29	62.99	62.99	62.14	66.88	65.64	62.99	63.96	63.96	63.31	64.29	63.96	64.29	64.29	63.96	63.96	64.29	65.26	62.66	65.91	64.29	63.64	64.61	64.29	64.29	62.99	63.96	63.96	62.02	64.94	64.94	64.94	64.94	64.94	63.96	63.96	64.61	65.91	64.82	65.53	64.94	64.71	64.29	65.53	63.64
KT3K_GrasshopperWarbbler	66.12	61.69	66.12	62.01	63.96	63.64	63.64	62.14	67.53	66.41	63.96	64.94	64.94	64.29	64.94	64.94	65.91	65.91	65.58	65.58	65.91	66.88	63.31	67.21	65.26	64.94	65.26	63.96	63.96	62.99	64.94	64.94	63.76	66.56	66.56	66.56	66.56	66.56	65.58	65.58	66.23	67.8	66.12	67.42	66.56	65.36	65.26	67.05	65.26
KT3K_RofousTreecreeper	65.8	60.71	65.15	61.69	63.31	63.31	63.31	61.17	66.88	65.64	63.31	63.96	63.96	63.31	64.29	63.96	64.94	64.94	64.61	64.61	64.94	65.91	62.99	66.56	64.29	63.96	64.94	63.64	63.64	62.66	63.96	63.96	62.72	65.91	65.58	65.58	65.58	65.58	64.61	64.61	65.26	66.29	65.15	66.29	65.58	64.71	64.29	65.53	64.29
KT3K_NorthIslandKokako	64.82	60.71	64.82	62.01	63.64	62.99	62.99	61.17	66.56	65.25	62.99	63.96	63.96	63.31	64.29	63.96	64.29	64.29	63.96	63.96	64.29	65.26	62.66	66.56	64.94	64.29	64.94	64.29	64.29	62.66	63.96	63.96	62.72	65.58	65.58	65.58	65.58	65.58	64.61	64.61	65.26	66.67	65.47	66.29	65.58	65.03	64.29	65.53	63.96
KT3K_RufousBristleBird	65.8	61.04	65.15	61.69	63.64	63.31	63.31	61.17	66.56	65.64	62.99	63.96	63.96	63.31	64.29	63.96	64.94	64.94	64.61	64.61	64.94	65.91	63.31	66.56	65.26	64.29	64.61	64.29	64.29	62.66	64.29	63.96	62.72	65.91	65.58	65.58	65.58	65.58	64.61	64.61	65.26	66.29	65.15	66.29	65.58	64.71	64.29	65.53	64.29
KT3K_SpottedPardalote	66.12	61.36	65.8	62.66	63.64	62.99	62.99	62.14	67.21	66.8	63.64	64.61	64.61	63.96	64.94	64.61	65.58	65.58	65.26	65.26	65.58	66.56	62.99	66.88	65.26	64.29	64.94	64.61	64.61	63.31	64.29	64.29	63.07	65.91	65.91	65.91	65.91	65.91	64.94	64.94	65.58	67.05	65.8	66.67	65.91	65.36	64.61	66.67	64.94
KT3K_Manatee	61.89	57.79	62.21	59.74	61.04	60.71	60.71	60.52	66.88	62.55	61.04	61.36	61.36	61.69	61.04	61.04	61.36	61.69	61.36	61.69	62.01	62.66	61.69	64.94	62.99	61.04	61.69	62.01	62.01	61.36	62.01	62.34	60.63	63.31	63.31	63.31	62.99	62.99	62.99	62.66	63.31	64.39	63.52	63.64	62.99	63.07	62.66	62.88	61.36
KT3K_SmallearedGalago	65.15	59.74	63.84	61.69	62.34	62.66	62.66	62.78	69.16	66.41	63.96	63.64	63.64	63.31	63.31	63.31	64.29	64.29	63.96	63.96	64.61	65.26	62.34	63.96	63.31	61.69	63.64	63.96	63.96	63.31	62.66	63.31	61.32	63.96	63.96	63.96	63.64	63.64	63.31	63.31	63.96	65.15	64.17	64.77	64.29	61.76	63.96	65.15	63.31
KT3K_	64.5	59.42	64.82	62.34	64.29	63.31	63.31	61.49	68.83	64.86	62.66	62.34	62.34	62.01	62.01	62.01	62.99	62.66	62.34	62.66	62.66	63.64	62.01	64.61	63.64	61.69	62.34	62.66	62.66	62.01	63.31	62.99	62.02	64.61	64.61	64.61	64.61	64.61	64.29	63.96	64.61	65.91	64.82	64.77	64.29	62.75	63.96	64.39	62.66
KT3K_WhiteTuftedEarMarmoset	62.75	58.31	63.4	60.59	62.54	60.91	60.91	59.42	65.8	61.63	60.26	60.59	60.59	60.26	60.26	60.26	61.56	61.24	60.91	60.91	61.24	61.89	61.89	63.19	62.54	60.59	60.91	60.59	60.59	60.26	62.87	61.89	60.14	63.52	62.87	62.87	62.54	62.54	62.21	62.21	62.87	63.12	62.75	62.74	62.54	61.31	62.21	62.36	61.56
KT3K_BrownCappedCapuchin	64.82	59.09	64.5	61.69	63.96	62.66	62.66	61.49	67.86	64.09	62.66	62.99	62.99	62.66	62.66	62.66	63.64	63.31	62.99	63.31	63.64	64.29	63.31	65.58	64.94	62.34	63.31	62.99	62.99	62.66	63.96	63.96	62.37	65.26	65.26	65.26	64.94	64.94	64.61	64.61	65.26	65.53	65.15	64.39	64.94	63.4	64.61	64.39	63.64
KT3K_GoldenSnubNosedMonkey	63.52	57.79	63.19	60.71	62.34	61.04	61.04	60.19	68.51	63.32	61.04	61.36	61.36	61.04	61.04	61.04	62.01	61.69	61.36	61.69	62.01	62.66	61.36	64.29	63.64	60.71	62.01	61.36	61.36	61.04	62.66	62.34	60.63	63.64	63.64	63.64	63.31	63.31	62.99	62.99	63.64	64.77	63.52	63.64	63.31	61.76	62.99	62.88	61.36
KT3K_RhesusMacaque	64.05	58.63	64.05	61.24	63.19	61.89	61.89	60.71	68.08	63.57	61.89	62.21	62.21	61.89	61.89	61.89	62.87	62.54	62.21	62.54	62.87	63.52	62.21	65.15	64.5	61.24	62.87	62.21	62.21	61.89	63.52	63.19	61.54	64.5	64.5	64.5	64.17	64.17	63.84	63.84	64.5	65.02	64.38	63.88	64.17	62.3	63.84	63.5	62.54
KT3K_SootyMangabey	63.84	58.44	63.84	61.04	62.99	61.69	61.69	60.52	67.86	63.32	61.69	62.01	62.01	61.69	61.69	61.69	62.66	62.34	62.01	62.34	62.66	63.31	62.01	64.94	64.29	61.04	62.66	62.01	62.01	61.69	63.31	62.99	61.67	64.29	64.29	64.29	63.96	63.96	63.64	63.64	64.29	64.77	64.17	63.64	63.96	62.09	63.64	63.26	62.34
KT3K_GreenMonkey	64.17	58.77	64.17	61.36	63.31	62.01	62.01	60.84	68.18	63.71	62.01	62.34	62.34	62.01	62.01	62.01	62.99	62.66	62.34	62.66	62.99	63.64	62.34	65.26	64.61	61.36	62.99	62.34	62.34	62.01	63.64	63.31	61.67	64.61	64.61	64.61	64.29	64.29	63.96	63.96	64.61	65.15	64.5	64.02	64.29	62.42	63.96	63.64	62.66
KT3K_OliveBaboon	64.17	58.77	64.17	61.36	63.31	62.01	62.01	60.84	68.18	63.71	62.01	62.34	62.34	62.01	62.01	62.01	62.99	62.66	62.34	62.66	62.99	63.64	62.34	65.26	64.61	61.36	62.99	62.34	62.34	62.01	63.64	63.31	61.67	64.61	64.61	64.61	64.29	64.29	63.96	63.96	64.61	65.15	64.5	64.02	64.29	62.42	63.96	63.64	62.66
KT3K_PigTailedMacaque	64.17	58.77	64.17	61.36	63.31	62.01	62.01	60.84	68.18	63.71	62.01	62.34	62.34	62.01	62.01	62.01	62.99	62.66	62.34	62.66	62.99	63.64	62.34	65.26	64.61	61.36	62.99	62.34	62.34	62.01	63.64	63.31	61.67	64.61	64.61	64.61	64.29	64.29	63.96	63.96	64.61	65.15	64.5	64.02	64.29	62.42	63.96	63.64	62.66
KT3K_WhiteCheekedGibbon	65.15	59.09	64.82	62.34	63.96	62.66	62.66	61.81	68.18	64.48	62.66	62.99	62.99	62.66	62.66	62.66	63.64	63.31	62.99	63.31	63.64	64.29	62.66	65.91	65.26	61.69	63.31	62.99	62.99	62.66	64.29	63.96	62.37	65.26	65.26	65.26	64.94	64.94	64.61	64.61	65.26	65.91	65.15	64.77	64.94	63.07	64.61	64.39	63.31
KT3K_Orangutan	64.17	58.77	64.17	61.69	63.31	62.01	62.01	61.17	68.18	64.09	62.01	62.34	62.34	62.01	62.01	62.01	62.99	62.66	62.34	62.66	62.99	63.64	62.34	64.94	64.29	61.36	62.99	62.34	62.34	62.01	63.64	63.31	61.67	64.61	64.61	64.61	64.29	64.29	63.96	63.96	64.61	65.53	64.5	64.39	64.29	62.42	63.96	64.02	62.66
KT3K_Human	64.5	58.77	64.17	61.69	63.64	62.34	62.34	61.17	67.53	63.71	62.01	62.34	62.34	62.01	62.01	62.01	63.31	62.99	62.66	62.99	63.31	63.64	62.34	65.26	64.61	62.01	63.31	62.99	62.99	62.66	63.64	63.31	61.67	64.29	64.61	64.61	64.29	64.29	63.96	63.96	64.61	65.15	64.5	64.02	64.29	63.07	63.96	63.64	62.66
KT3K_Chimpanzee	64.5	59.09	63.84	61.36	63.64	62.34	62.34	61.17	67.53	63.71	62.01	62.34	62.34	62.01	62.01	62.01	62.99	62.66	62.34	62.66	62.99	63.64	62.01	65.26	64.61	61.69	63.31	62.66	62.66	62.34	63.31	63.31	61.67	64.61	64.61	64.61	64.29	64.29	63.96	63.96	64.61	65.15	64.5	64.02	64.29	62.75	63.96	64.02	62.99
KT3K_PygmyChimp	64.17	58.77	63.52	61.04	63.31	62.01	62.01	60.84	67.21	63.32	61.69	62.01	62.01	61.69	61.69	61.69	62.66	62.34	62.01	62.34	62.66	63.31	61.69	64.94	64.29	61.36	62.99	62.34	62.34	62.01	62.99	62.99	61.32	64.29	64.29	64.29	63.96	63.96	63.64	63.64	64.29	64.77	64.17	63.64	63.96	62.42	63.64	63.64	62.66
KT3K_GuineaPig	62.87	59.09	63.19	61.04	61.69	61.36	61.36	61.49	67.21	64.09	62.01	61.69	61.69	62.01	61.69	61.36	62.99	62.66	62.34	62.34	62.34	63.64	61.36	64.94	63.64	61.04	61.69	62.99	62.99	61.36	62.99	61.69	60.63	63.64	63.64	63.64	63.31	63.31	62.99	63.31	63.64	65.53	63.84	64.77	63.31	63.4	62.99	64.77	62.01
KT3K_NakedMoleRat	63.84	59.42	64.17	61.69	62.01	62.34	62.34	60.84	68.51	64.48	62.34	62.01	62.01	61.69	62.01	61.69	63.31	62.99	62.66	62.66	62.66	63.96	62.01	64.94	63.96	60.71	62.01	62.34	62.34	62.01	62.99	62.99	61.32	64.29	64.29	64.29	63.96	63.96	63.64	63.64	64.29	65.91	64.5	64.77	63.96	62.42	63.64	64.77	62.66
KT3K_LittleBrownBat	62.09	57.33	61.76	59.93	60.91	61.24	61.24	59.42	67.43	63.18	61.89	61.56	61.56	61.24	61.24	61.24	61.89	61.89	61.56	61.89	62.21	62.87	60.91	62.54	61.56	59.28	60.91	61.89	61.89	60.91	61.24	60.91	59.93	62.87	62.87	62.87	62.54	62.54	62.54	62.21	62.87	63.88	63.07	62.74	62.54	61.64	61.89	62.36	60.91
KT3K_SpearNosedBat	63.19	59.42	63.19	61.04	61.04	61.36	61.36	59.87	67.21	63.32	61.69	61.36	61.36	61.04	61.04	61.04	62.01	61.69	61.36	61.04	61.04	62.34	62.01	62.99	62.01	60.39	61.36	62.34	62.34	62.01	62.34	61.69	60.28	63.96	63.31	63.31	62.99	62.99	62.66	62.66	63.31	64.39	63.52	64.77	62.99	61.11	62.66	63.64	62.01
KT3K_MastiffBat	63.52	58.77	63.52	60.71	62.34	62.34	62.34	60.19	67.86	64.48	62.34	62.01	62.01	61.69	61.69	61.69	62.66	62.34	62.01	62.34	62.34	63.31	62.01	64.29	63.96	60.39	62.01	62.01	62.01	61.04	63.31	62.66	60.98	63.96	64.29	64.29	63.96	63.96	63.64	63.64	64.29	65.91	64.5	64.77	63.96	61.44	62.99	63.64	61.69
KT3K_Woodchuck	63.52	58.77	63.52	60.71	62.34	62.34	62.34	60.19	67.86	64.48	62.34	62.01	62.01	61.69	61.69	61.69	62.66	62.34	62.01	62.34	62.34	63.31	62.01	64.29	63.96	60.39	62.01	62.01	62.01	61.04	63.31	62.66	60.98	63.96	64.29	64.29	63.96	63.96	63.64	63.64	64.29	65.91	64.5	64.77	63.96	61.44	62.99	63.64	61.69
KT3K_HorseshoeBat	63.84	57.79	62.54	59.74	61.36	61.04	61.04	60.19	66.23	62.93	60.71	60.39	60.39	60.06	60.06	60.06	60.71	60.39	60.39	60.39	60.71	61.36	61.69	62.99	62.01	60.06	60.71	61.69	61.69	60.39	61.69	62.34	59.93	62.99	62.99	62.99	62.66	62.66	62.34	62.34	62.99	64.02	63.19	63.26	62.99	61.11	62.66	62.88	61.36
KT3K_Cow	62.54	59.74	63.52	61.36	61.04	60.71	60.71	61.17	68.51	64.48	62.34	62.66	62.66	62.34	62.34	62.34	62.99	63.31	62.99	63.31	63.64	63.96	61.69	64.29	62.99	61.36	62.66	63.96	63.96	62.34	63.31	61.69	61.67	63.96	64.29	64.29	63.96	63.96	63.96	63.64	64.29	65.91	64.5	65.15	64.29	63.73	63.96	64.39	62.34
KT3K_Goat	63.19	60.06	63.84	62.01	61.69	61.36	61.36	61.81	69.48	65.25	62.99	63.31	63.31	62.99	62.99	62.99	63.64	63.96	63.64	63.96	64.29	64.61	62.34	64.29	62.66	61.36	63.31	63.96	63.96	62.66	63.96	62.34	61.67	63.96	64.29	64.29	63.96	63.96	63.96	63.64	64.29	65.91	64.5	65.15	64.29	64.05	63.96	65.15	62.99
KT3K_Sheep	63.19	59.74	64.5	62.34	61.36	61.04	61.04	61.49	69.81	64.86	62.66	62.99	62.99	62.66	62.66	62.66	63.31	63.64	63.31	63.64	63.96	64.29	62.34	63.96	62.66	62.01	63.31	64.29	64.29	62.99	63.96	62.34	62.02	64.29	64.61	64.61	64.29	64.29	64.29	63.96	64.61	66.29	64.82	65.53	64.61	63.73	64.61	64.77	62.66
KT3K_Horse	65.15	60.71	64.5	61.69	62.01	62.34	62.34	59.87	69.48	65.64	62.99	62.66	62.66	62.34	62.34	62.34	63.31	63.31	62.99	62.99	63.31	64.29	62.99	64.29	63.96	62.34	63.64	63.64	63.64	62.66	63.64	63.64	61.32	64.94	64.61	64.61	64.29	64.29	63.96	63.96	64.61	66.29	64.82	65.53	64.29	62.75	64.61	65.15	62.99
KT3K_RiverDolphin	64.5	59.42	63.19	60.39	61.69	61.69	61.69	60.84	69.81	64.86	62.66	62.99	62.99	62.66	62.66	62.66	63.31	63.31	62.99	63.31	63.64	64.29	62.66	64.61	62.99	62.01	63.31	62.99	62.99	62.34	63.64	62.99	61.32	64.29	64.29	64.29	63.96	63.96	63.64	63.64	64.29	65.53	64.17	64.39	63.96	63.07	63.96	64.02	62.34
KT3K_MinkeWhale	64.82	59.74	63.52	60.71	62.01	62.01	62.01	61.17	70.45	65.25	62.99	63.31	63.31	62.99	62.99	62.99	63.64	63.64	63.31	63.64	63.96	64.61	62.99	64.61	63.31	62.34	63.64	63.31	63.31	62.66	63.96	63.31	61.67	64.61	64.61	64.61	64.29	64.29	63.96	63.96	64.61	65.91	64.5	64.77	64.29	63.4	64.29	64.39	62.66
KT3K_BelugaWhale	64.5	59.09	62.87	60.06	61.36	61.36	61.36	61.17	69.81	64.48	62.34	62.66	62.66	62.34	62.34	62.34	62.99	62.99	62.66	62.99	63.31	63.96	62.34	64.29	62.66	61.69	62.99	62.66	62.66	62.34	63.31	62.66	60.98	63.96	63.96	63.96	63.64	63.64	63.31	63.31	63.96	65.15	63.84	64.02	63.64	62.75	63.64	63.64	62.01
KT3K_BottleNosedDolphin	64.5	59.42	63.19	60.39	61.69	61.69	61.69	60.84	70.13	64.86	62.66	62.99	62.99	62.66	62.66	62.66	63.31	63.31	62.99	63.31	63.64	64.29	62.66	64.61	62.99	62.01	63.31	62.99	62.99	62.34	63.64	62.99	61.32	64.29	64.29	64.29	63.96	63.96	63.64	63.64	64.29	65.53	64.17	64.39	63.96	63.07	63.96	64.02	62.34
KT3K_SpottedHyena	64.82	59.42	64.5	62.34	62.34	61.69	61.69	61.81	69.16	65.25	62.99	63.31	63.31	62.99	62.99	62.99	63.96	63.64	63.31	63.64	63.64	64.61	63.31	64.61	63.96	62.66	62.34	64.29	64.29	63.64	63.31	62.99	60.98	63.96	63.96	63.96	63.64	63.64	63.31	63.31	63.96	65.91	64.17	64.77	63.64	62.75	64.61	65.91	63.96
KT3K_Cat	65.15	59.09	65.15	62.34	62.99	62.34	62.34	60.84	68.51	65.64	63.31	63.64	63.64	63.31	63.31	63.31	63.64	63.31	62.99	63.31	63.31	64.29	64.29	64.94	64.61	62.66	63.31	63.96	63.96	62.99	64.29	64.29	62.02	64.94	64.94	64.94	64.61	64.61	64.29	64.29	64.94	66.29	65.15	65.15	64.61	63.07	65.26	65.53	63.64
KT3K_IberianLynx	65.15	59.09	65.15	62.34	62.99	62.34	62.34	60.84	68.51	65.64	63.31	63.64	63.64	63.31	63.31	63.31	63.64	63.31	62.99	63.31	63.31	64.29	64.29	64.94	64.61	62.66	63.31	63.96	63.96	62.99	64.29	64.29	62.02	64.94	64.94	64.94	64.61	64.61	64.29	64.29	64.94	66.29	65.15	65.15	64.61	63.07	65.26	65.53	63.64
KT3K_MountainLion	64.82	59.09	65.15	62.34	62.99	62.34	62.34	60.84	68.51	65.64	63.31	63.64	63.64	63.31	63.31	63.31	63.64	63.31	62.99	63.31	63.31	64.29	64.29	64.94	64.61	62.66	63.31	63.96	63.96	62.99	64.29	64.29	62.02	64.94	64.94	64.94	64.61	64.61	64.29	64.29	64.94	66.29	65.15	65.15	64.61	63.07	65.26	65.53	63.64
KT3K_GiantPanda	64.17	58.77	63.84	61.04	61.69	61.04	61.04	60.52	67.86	64.48	61.69	62.01	62.01	61.69	61.69	61.69	62.66	62.66	62.34	62.34	62.66	63.64	62.99	64.29	63.96	61.36	62.34	62.34	62.34	61.69	62.99	63.64	61.67	64.29	64.29	64.29	63.96	63.96	63.64	63.64	64.29	65.91	64.5	64.77	63.96	62.75	63.64	64.77	62.66
KT3K_MonkSeal	64.17	59.09	64.17	61.36	62.34	61.69	61.69	60.52	68.51	64.86	62.34	62.66	62.66	62.34	62.34	62.34	62.99	62.99	62.66	62.99	63.31	63.96	63.31	64.61	64.29	61.36	62.34	62.66	62.66	62.01	63.31	63.96	61.67	64.61	64.61	64.61	64.29	64.29	63.96	63.96	64.61	66.29	64.82	65.15	64.29	62.75	63.96	64.77	62.66
KT3K_NorthernFurSeal	64.5	59.42	64.5	61.69	62.66	62.01	62.01	60.84	68.83	65.25	62.66	62.99	62.99	62.66	62.66	62.66	63.31	63.31	62.99	63.31	63.31	64.29	63.64	64.94	64.61	61.69	62.34	62.99	62.99	62.34	63.64	63.64	62.02	64.61	64.94	64.94	64.61	64.61	64.29	64.29	64.94	66.67	65.15	65.53	64.61	63.07	64.29	65.15	62.99
KT3K_PacificWalrus	64.5	59.42	64.5	61.69	62.66	62.01	62.01	60.84	68.83	65.25	62.66	62.99	62.99	62.66	62.66	62.66	63.31	63.31	62.99	63.31	63.31	64.29	63.64	64.94	64.61	61.69	62.34	62.99	62.99	62.34	63.64	63.64	62.02	64.61	64.94	64.94	64.61	64.61	64.29	64.29	64.94	66.67	65.15	65.53	64.61	63.07	64.29	65.15	62.99
KT3K_Rabbit	63.84	59.42	64.82	62.01	62.99	62.34	62.34	61.49	68.18	64.09	62.01	62.66	62.66	62.66	62.34	62.34	63.31	62.99	62.66	62.99	62.99	63.96	62.34	65.58	64.29	62.99	62.99	63.64	63.64	62.99	64.61	62.99	62.72	64.94	65.58	65.58	65.58	65.91	64.94	64.94	65.58	67.05	65.8	66.67	65.58	64.38	64.61	65.15	63.31
KT3K_PhilippineTarsier	64.82	59.42	64.17	61.69	63.31	62.66	62.66	60.84	68.18	64.48	62.66	62.99	62.99	62.66	62.66	62.66	63.64	63.31	62.99	63.31	63.31	64.29	62.34	64.61	62.99	61.69	62.66	63.31	63.31	62.99	63.31	63.31	61.67	64.61	64.61	64.61	64.29	64.29	63.96	63.96	64.61	65.91	64.82	64.77	64.29	63.07	64.29	64.77	62.99
KT3K_DeerMouse	64.82	59.42	63.52	60.71	62.34	62.01	62.01	59.87	67.86	64.48	62.01	62.34	62.34	62.01	62.01	62.01	62.99	62.66	62.34	62.66	62.99	63.64	61.69	64.29	63.64	61.04	62.34	62.66	62.66	62.01	62.66	63.31	60.98	63.96	63.96	63.96	63.64	63.64	63.31	63.31	63.96	65.53	64.17	65.15	64.29	62.09	63.64	64.39	62.34
KT3K_ChineseHamster	65.15	60.06	64.17	61.36	63.31	62.66	62.66	60.52	68.83	64.86	62.66	62.99	62.99	62.66	62.66	62.66	63.64	63.31	62.99	63.31	63.31	64.29	62.34	64.94	64.29	61.69	62.66	63.31	63.31	62.66	63.31	63.64	61.67	64.61	64.61	64.61	64.29	64.29	63.96	63.96	64.61	66.29	64.82	65.91	64.94	62.75	64.29	65.15	62.99
KT3K_GoldenHamster	64.82	59.74	63.52	60.71	62.66	62.34	62.34	60.52	68.51	64.48	62.34	62.66	62.66	62.34	62.34	62.34	63.31	62.99	62.66	62.99	62.99	63.96	62.01	64.29	63.96	61.36	62.34	62.66	62.66	62.01	62.99	63.31	61.32	64.29	64.29	64.29	63.96	63.96	63.64	63.64	64.29	65.91	64.5	65.53	64.61	62.42	64.29	64.77	62.66
KT3K_Mouse	63.84	60.39	64.82	62.01	63.31	62.99	62.99	60.84	69.48	65.25	62.99	63.64	63.64	62.99	63.31	63.31	63.96	63.64	63.31	63.64	63.64	64.61	63.96	64.94	64.29	62.01	62.99	63.64	63.64	62.99	64.29	64.29	62.37	65.58	65.58	65.58	65.26	65.26	64.61	64.61	65.26	67.05	65.47	66.29	65.26	64.05	64.61	65.91	63.64
KT3K_Rat	64.17	59.42	63.19	60.71	62.34	62.01	62.01	59.55	67.86	64.48	61.69	62.34	62.34	61.69	62.01	62.01	62.66	62.34	62.01	62.34	62.34	63.64	62.66	64.29	63.64	60.39	62.01	62.01	62.01	61.04	62.99	62.66	60.98	64.61	64.29	64.29	63.96	63.96	63.31	63.31	63.96	65.53	64.17	65.15	63.96	62.09	62.99	64.77	62.66
[truncated: 100 more columns]

## Sheet: Figure 2D-E
HsFN3K (D)
Concentration (µM)	Ribulolysozyme			Fructolysozyme
5	1.1209	0.951503	0.927596	0.755806	0.571634	0.604667
2.5	1.114	1.07998	1.00209	0.57555	0.659231	0.51021
1.25	0.805667	0.51779	0.493575	0.289241	0.362762	0.345142
0.625	0.380079	0.315607	0.266154	0.217305	0.324475	0.15488
0.3125	0.196214	0.182924	0.157251	0.213713	0.154456	0.108232
0.15625	0.127914	0.17942	0.182654	0.007052	0.053552	0.119261
0	0.268282	0.184239	0.32903	0.112214	0.014902	0.125257
HsKT3K (E)
Concentration (µM)	Ribulolysozyme			Fructolysozyme
0	0.00359881	0	0.0533855	0	0.00290081	0.141374
0.375	0.566135	0.519962	0.52072	0.244209	0.168401	0.253527
0.625	0.50923	0.539457	0.576177	0.150568	0.155612	0.259557
0.75	0.855462	0.845439	0.812686	0.279172	0.189911	0.267288
1.5	0.871077	0.87063	0.814922	0.261884	0.180361	0.172897
2.5	0.941027	1.0045	1.01583	0.249087	0.240126	0.244952
3	0.994619	1.02121	1.05113	0.20556	0.171182	0.255553
5	0.941192	1.00259	1.05622	0.263831	0.241837	0.315971

## Sheet: Figure 3B
Elution Volume (mL)	ancFN3K	ancKT3K-2	ancFN3KRP		Elution Volume (mL)	ancKT3K-1		Elution Volume (mL)	HsKT3K		Elution Volume (mL)	HsFN3K
0	0.00263309	0.0605663	0.00375856		0.006	0.000109283		0.005	0.0003918		0.006	0.000137469
0.0073259	0.00262108	0.0616075	0.00379414		0.013	0.000108997		0.011	0.00040138		0.012	0.000155104
0.0146518	0.00260969	0.0626228	0.00384971		0.02	0.000111204		0.017	0.000406188		0.019	0.000172
0.0219777	0.00260896	0.0635189	0.00392182		0.027	0.000111752		0.023	0.000410379		0.025	0.000192909
0.0293036	0.00260793	0.0635526	0.00400292		0.034	0.000114575		0.028	0.000414322		0.032	0.000211571
0.0366295	0.00259982	0.0635689	0.00409832		0.041	0.000111398		0.034	0.000416456		0.038	0.000216816
0.0439554	0.00260217	0.0635925	0.00419545		0.048	0.000111162		0.04	0.000418211		0.045	0.000215472
0.0512813	0.00260536	0.0636403	0.00428191		0.055	0.000111204		0.046	0.000420943		0.051	0.000216963
0.0586072	0.00260635	0.0637013	0.00436021		0.062	0.000110615		0.051	0.000421992		0.057	0.000217946
0.0659331	0.00260781	0.0636881	0.00441514		0.069	0.000110707		0.057	0.000427013		0.064	0.00021768
0.0732591	0.00261173	0.0636755	0.00445463		0.076	0.000109073		0.063	0.00043259		0.07	0.000216314
0.080585	0.00261253	0.0636964	0.00447819		0.083	0.000108508		0.069	0.000431178		0.077	0.000217451
0.0879109	0.00261217	0.0636873	0.00448966		0.09	0.000110421		0.075	0.000431564		0.083	0.000220021
0.0952368	0.00261924	0.0636968	0.00449368		0.097	0.000109823		0.08	0.000430601		0.09	0.000215545
0.102563	0.00261883	0.0637747	0.00448513		0.103	0.000109721		0.086	0.00043757		0.096	0.000211543
0.109889	0.00261747	0.0638407	0.00447196		0.11	0.000108938		0.092	0.000436099		0.103	0.000207766
0.117214	0.00262381	0.0638235	0.00445433		0.117	0.000106747		0.098	0.000436098		0.109	0.0002039
0.12454	0.00263145	0.0638647	0.00443509		0.124	0.000107556		0.104	0.000432756		0.116	0.000199412
0.131866	0.00264311	0.0639622	0.00441185		0.131	0.000105601		0.109	0.000433991		0.122	0.000196835
0.139192	0.00265388	0.0639348	0.00438054		0.138	0.000106081		0.115	0.000430691		0.128	0.000196145
0.146518	0.00267036	0.063908	0.00434461		0.145	0.000105297		0.121	0.000430994		0.135	0.000194715
0.153844	0.00269894	0.0639299	0.00430096		0.152	0.000106056		0.127	0.000426731		0.141	0.000194508
0.16117	0.00273619	0.0639514	0.0042629		0.159	0.000110117		0.132	0.000427997		0.148	0.000191004
0.168496	0.00277172	0.0639232	0.00421953		0.166	0.000111592		0.138	0.00042528		0.154	0.000192092
0.175822	0.00280993	0.0638403	0.00416993		0.173	0.000112039		0.144	0.000426409		0.161	0.000190466
0.183148	0.00284607	0.0638573	0.00411968		0.18	0.00011107		0.15	0.000428579		0.167	0.000189145
0.190473	0.00285744	0.0637674	0.00406425		0.187	0.00011155		0.156	0.000432009		0.174	0.000186475
0.197799	0.0028558	0.0638078	0.00401303		0.194	0.000114044		0.161	0.000435593		0.18	0.000184573
0.205125	0.00285369	0.0637521	0.00395327		0.201	0.000110572		0.167	0.000437957		0.187	0.000185969
0.212451	0.00282723	0.0637237	0.00389825		0.208	0.000111053		0.173	0.000443157		0.193	0.000185481
0.219777	0.00276885	0.0636906	0.00385311		0.215	0.000110143		0.179	0.000448271		0.199	0.000186245
0.227103	0.00270341	0.0636587	0.00381971		0.222	0.000110522		0.185	0.000450293		0.206	0.000183181
0.234429	0.00268129	0.0636429	0.00378432		0.228	0.000108356		0.19	0.000452132		0.212	0.000178054
0.241755	0.0026384	0.0635476	0.00374397		0.235	0.000104623		0.196	0.000457124		0.219	0.000172228
0.249081	0.00256562	0.0635404	0.00369575		0.242	0.000107724		0.202	0.000461514		0.225	0.000164622
0.256407	0.00258364	0.0634412	0.00373873		0.249	0.000109106		0.208	0.000461386		0.232	0.000158657
0.263733	0.00245954	0.0633948	0.00386692		0.256	0.000109224		0.213	0.000464015		0.238	0.000152673
0.271058	0.00227641	0.0633802	0.00395807		0.263	0.000106814		0.219	0.000468765		0.245	0.000149158
0.278384	0.00208616	0.0632957	0.00402781		0.27	0.000109224		0.225	0.000475325		0.251	0.000157682
0.28571	0.00193162	0.0632293	0.00410148		0.277	0.000109587		0.231	0.000479786		0.257	0.000175355
0.293036	0.00182512	0.0631151	0.00417975		0.284	0.000108719		0.237	0.000481744		0.264	0.000201403
0.300362	0.00165379	0.0631637	0.00416797		0.291	0.000108011		0.242	0.000483224		0.27	0.000278117
0.307688	0.00168627	0.063045	0.00415965		0.298	0.000109511		0.248	0.000488981		0.277	0.000360053
0.315014	0.00180587	0.0629861	0.00416383		0.305	0.000112586		0.254	0.000487398		0.283	0.000457616
0.32234	0.00197075	0.0629033	0.00416933		0.312	0.00011032		0.26	0.000483344		0.29	0.000484579
0.329666	0.00214623	0.0628596	0.00415058		0.319	0.000112072		0.266	0.000482387		0.296	0.00052648
0.336992	0.00231534	0.0627703	0.00405878		0.326	0.000113471		0.271	0.000478118		0.303	0.000692759
0.344318	0.00251918	0.062658	0.00390709		0.333	0.000115561		0.277	0.000481392		0.309	0.000885299
0.351643	0.00270201	0.0625328	0.00380669		0.34	0.000114617		0.283	0.000487349		0.316	0.00098762
0.358969	0.00281148	0.0624848	0.00373109		0.346	0.000111103		0.289	0.000500505		0.322	0.00106152
0.366295	0.00289612	0.0623236	0.00367343		0.353	0.000111011		0.294	0.000510505		0.328	0.00111327
0.373621	0.00302948	0.0622223	0.00362801		0.36	0.000109738		0.3	0.000524052		0.335	0.00110056
0.380947	0.00321766	0.0621382	0.00356284		0.367	0.000109309		0.306	0.000525277		0.341	0.000876822
0.388273	0.00338075	0.0620276	0.00375376		0.374	0.000108752		0.312	0.000520131		0.348	0.000736069
0.395599	0.00355073	0.0620636	0.00391033		0.381	0.000109393		0.318	0.000508906		0.354	0.00057409
0.402925	0.00369626	0.0620111	0.00396123		0.388	0.00011203		0.323	0.00053555		0.361	0.000493972
0.410251	0.00380905	0.0620707	0.00407147		0.395	0.000116277		0.329	0.000527903		0.367	0.000445134
0.417577	0.00388052	0.0620947	0.00398455		0.402	0.000118291		0.335	0.000529469		0.374	0.00039315
0.424903	0.00395208	0.0621538	0.0037384		0.409	0.000119302		0.341	0.000540405		0.38	0.000361294
0.432228	0.00404769	0.0622648	0.00360646		0.416	0.000118182		0.346	0.000532465		0.386	0.000382652
0.439554	0.00410023	0.0623309	0.00356948		0.423	0.000119277		0.352	0.000494769		0.393	0.000611921
0.44688	0.00411057	0.0623975	0.00347374		0.43	0.000123709		0.358	0.000480651		0.399	0.000727149
0.454206	0.00405592	0.0623011	0.0035656		0.437	0.000121325		0.364	0.000485386		0.406	0.000994824
0.461532	0.0039341	0.0621219	0.00373518		0.444	0.000121569		0.37	0.000506894		0.412	0.00131231
0.468858	0.00375396	0.0618256	0.00398578		0.451	0.000121611		0.375	0.000502429		0.419	0.00154728
0.476184	0.00356923	0.0618136	0.00426622		0.458	0.000120802		0.381	0.000495337		0.425	0.00180424
0.48351	0.00338672	0.0621332	0.00455449		0.465	0.000118123		0.387	0.000504664		0.432	0.00183002
0.490836	0.00320793	0.0630262	0.00478538		0.471	0.000114845		0.393	0.00057754		0.438	0.00199903
0.498162	0.00304245	0.0639794	0.00497782		0.478	0.000116496		0.399	0.000697155		0.445	0.00191892
0.505487	0.00288348	0.0648568	0.00513021		0.485	0.000115957		0.404	0.000896491		0.451	0.00196975
0.512813	0.00272995	0.0652342	0.00525214		0.492	0.00011364		0.41	0.00114931		0.457	0.00199791
0.520139	0.00258796	0.0649802	0.00533045		0.499	0.00011476		0.416	0.00153018		0.464	0.00200287
0.527465	0.00245921	0.0640343	0.00535334		0.506	0.000117128		0.422	0.00202307		0.47	0.00200923
0.534791	0.00233761	0.0624764	0.00536335		0.513	0.000117533		0.427	0.00256309		0.477	0.00202065
0.542117	0.00222276	0.0607044	0.00534484		0.52	0.000117432		0.433	0.00315191		0.483	0.00205192
0.549443	0.00211214	0.0591703	0.00530149		0.527	0.000117204		0.439	0.00375198		0.49	0.00208159
0.556769	0.0020123	0.0578054	0.00525006		0.534	0.000119951		0.445	0.00428363		0.496	0.00209783
0.564095	0.00191822	0.0565156	0.00518549		0.541	0.000119597		0.451	0.00467792		0.503	0.00210555
0.571421	0.00183295	0.0552405	0.00511465		0.548	0.00012071		0.456	0.00488964		0.509	0.00211449
0.578747	0.00175446	0.0540848	0.00503913		0.555	0.000120878		0.462	0.00496375		0.515	0.00211909
0.586072	0.00168585	0.0529856	0.00498281		0.562	0.000118788		0.468	0.00494456		0.522	0.00211851
0.593398	0.0016269	0.051861	0.00491663		0.569	0.000118266		0.474	0.00486088		0.528	0.00210321
0.600724	0.00158296	0.0510198	0.00484796		0.576	0.000115763		0.48	0.00475044		0.535	0.00209074
0.60805	0.00153904	0.0513849	0.00478367		0.583	0.000114887		0.485	0.0046434		0.541	0.0020726
0.615376	0.00150115	0.0525337	0.00471146		0.589	0.000112081		0.491	0.00454998		0.548	0.00204811
0.622702	0.00147251	0.0540903	0.00465438		0.596	0.000113926		0.497	0.0044723		0.554	0.00201207
0.630028	0.00143843	0.0563752	0.00459125		0.603	0.000115022		0.503	0.00441772		0.561	0.00197847
0.637354	0.00139712	0.0592653	0.00453872		0.61	0.000115527		0.508	0.00437288		0.567	0.00193791
0.64468	0.00136222	0.061447	0.0044793		0.617	0.000115822		0.514	0.00432795		0.574	0.00188776
0.652006	0.00131977	0.0633455	0.00441344		0.624	0.000117406		0.52	0.00428588		0.58	0.00183331
0.659331	0.00128286	0.0655568	0.00436117		0.631	0.000119496		0.526	0.004234		0.586	0.00177577
0.666657	0.00123508	0.0679982	0.00430146		0.638	0.000119783		0.532	0.00417321		0.593	0.00171346
0.673983	0.00119793	0.0703005	0.00423341		0.645	0.000124038		0.537	0.00409167		0.599	0.00165821
0.681309	0.00116175	0.0726424	0.00417033		0.652	0.000127038		0.543	0.00400911		0.606	0.00160196
0.688635	0.00112474	0.0752129	0.00409758		0.659	0.000129701		0.549	0.00392147		0.612	0.00154538
0.695961	0.00107787	0.0775365	0.00403531		0.666	0.000132119		0.555	0.0038373		0.619	0.00148246
0.703287	0.00104042	0.0793741	0.00398799		0.673	0.000133771		0.561	0.00374382		0.625	0.00143364
0.710613	0.00100823	0.0805883	0.00393564		0.68	0.000134108		0.566	0.0036617		0.632	0.00138265
0.717939	0.000969079	0.0810079	0.00388625		0.687	0.000135026		0.572	0.00357828		0.638	0.00133835
0.725265	0.000938439	0.0803403	0.00383842		0.694	0.000139138		0.578	0.00349663		0.644	0.00129893
0.732591	0.000906394	0.078956	0.00379235		0.701	0.000140664		0.584	0.00341156		0.651	0.00126391
0.739916	0.00086938	0.0771189	0.00374681		0.708	0.000141961		0.589	0.00333728		0.657	0.00123278
0.747242	0.000837415	0.075155	0.00371016		0.714	0.000143925		0.595	0.00325385		0.664	0.00119973
0.754568	0.000797494	0.0731183	0.00366662		0.721	0.000145871		0.601	0.00317899		0.67	0.00117316
0.761894	0.000762685	0.0711612	0.00362312		0.728	0.000145062		0.607	0.00309528		0.677	0.00114425
0.76922	0.000726406	0.0695313	0.00357309		0.735	0.000144582		0.613	0.00302942		0.683	0.00111805
0.776546	0.000702444	0.0680021	0.00351901		0.742	0.000146503		0.618	0.00295983		0.69	0.00109477
0.783872	0.00067198	0.0666657	0.00348323		0.749	0.000148138		0.624	0.00290064		0.696	0.00107811
0.791198	0.000646468	0.0654692	0.00344622		0.756	0.000150101		0.63	0.00284505		0.703	0.00105686
0.798524	0.0006161	0.0642532	0.00341525		0.763	0.000153691		0.636	0.00279276		0.709	0.00103811
0.80585	0.000587777	0.062989	0.00338266		0.77	0.000156598		0.641	0.00273866		0.715	0.00102206
0.813176	0.00055891	0.0619429	0.00335052		0.777	0.00015712		0.647	0.00269061		0.722	0.00100647
0.820501	0.000524852	0.060844	0.00331834		0.784	0.00015948		0.653	0.00265037		0.728	0.000989682
0.827827	0.000497854	0.059846	0.00329464		0.791	0.000159151		0.659	0.00260184		0.735	0.000977914
0.835153	0.000474755	0.059138	0.00327535		0.798	0.000161182		0.665	0.00256345		0.741	0.000965929
0.842479	0.000458285	0.0582909	0.00324712		0.805	0.00015948		0.67	0.00251989		0.748	0.000955121
0.849805	0.000439083	0.0573858	0.0032135		0.812	0.00015996		0.676	0.00248155		0.754	0.000942538
0.857131	0.000419274	0.0565543	0.00317938		0.819	0.000156893		0.682	0.00243595		0.761	0.000933074
0.864457	0.000401255	0.0556727	0.00313919		0.826	0.000155646		0.688	0.0024025		0.767	0.000922959
0.871783	0.000379321	0.0547223	0.00310725		0.832	0.000153581		0.694	0.00235952		0.773	0.00091076
0.879109	0.000354321	0.053901	0.00307456		0.839	0.000150312		0.699	0.00232362		0.78	0.00089856
0.886435	0.000334752	0.0531612	0.00305403		0.846	0.000148003		0.705	0.00228822		0.786	0.00088512
0.89376	0.000317004	0.0525083	0.00303583		0.853	0.000144514		0.711	0.0022589		0.793	0.000874259
0.901086	0.00030071	0.0518262	0.00301387		0.86	0.000143394		0.717	0.00222566		0.799	0.000861488
0.908412	0.000286716	0.0511781	0.00298694		0.867	0.00014106		0.722	0.00219574		0.806	0.00085014
0.915738	0.00027277	0.0506214	0.00296847		0.874	0.000139239		0.728	0.0021724		0.812	0.000842836
0.923064	0.000265325	0.0500046	0.00293961		0.881	0.000136787		0.734	0.00214764		0.819	0.000835281
0.93039	0.000254255	0.0493922	0.0029168		0.888	0.000133956		0.74	0.00212217		0.825	0.000833789
0.937716	0.000242338	0.04868	0.00288886		0.895	0.000130248		0.746	0.00209646		0.832	0.000826059
0.945042	0.00022812	0.048033	0.00287457		0.902	0.000126676		0.751	0.00207213		0.838	0.000819973
0.952368	0.000216618	0.047436	0.00284806		0.909	0.000123726		0.757	0.00203927		0.844	0.000811538
0.959694	0.000205148	0.0468796	0.0028255		0.916	0.000127383		0.763	0.0020127		0.851	0.000805631
0.96702	0.000189717	0.0463028	0.00281824		0.923	0.000126979		0.769	0.00198424		0.857	0.000793266
0.974345	0.00017748	0.045844	0.00279893		0.93	0.000124249		0.775	0.00196039		0.864	0.00078067
0.981671	0.000168438	0.0453226	0.00278476		0.937	0.000119471		0.78	0.001939		0.87	0.000768985
0.988997	0.000155898	0.0447876	0.00276737		0.944	0.00011498		0.786	0.00191275		0.877	0.000753431
0.996323	0.000141121	0.0442548	0.00273468		0.951	0.00010812		0.792	0.00189082		0.883	0.000739036
1.00365	0.000129907	0.0438106	0.00271358		0.957	9.693e-05		0.798	0.00186725		0.89	0.000728022
1.01097	0.000121999	0.0434135	0.00269758		0.964	8.70541e-05		0.803	0.00183832		0.896	0.000713097
1.0183	0.000118325	0.0429921	0.00268264		0.971	7.87456e-05		0.809	0.00181106		0.903	0.000703189
1.02563	0.000114859	0.0426222	0.0026771		0.978	7.13809e-05		0.815	0.00178975		0.909	0.000692431
1.03295	0.000110562	0.0422744	0.00266079		0.985	6.37549e-05		0.821	0.00176691		0.915	0.000685272
1.04028	0.000106089	0.0418646	0.00264466		0.992	5.38032e-05		0.827	0.00174705		0.922	0.00067279
1.0476	9.30691e-05	0.0414364	0.00263121		0.999	4.16185e-05		0.832	0.00172939		0.928	0.000661413
1.05493	8.11679e-05	0.0410586	0.00261379		1.006	3.40683e-05		0.838	0.00171652		0.935	0.000653618
1.06226	6.45701e-05	0.0406726	0.00260005		1.013	2.77822e-05		0.844	0.00170536		0.941	0.000644177
1.06958	4.86273e-05	0.0402765	0.00259097		1.02	2.49171e-05		0.85	0.00169301		0.948	0.000635405
1.07691	3.8675e-05	0.0399395	0.00257665		1.027	1.76788e-05		0.856	0.00167101		0.954	0.000629907
1.08423	2.7237e-05	0.0395498	0.00255759		1.034	1.25723e-05		0.861	0.00165096		0.961	0.000625522
1.09156	0.000169141	0.039236	0.00254082		1.041	9.54722e-06		0.867	0.0016298		0.967	0.000620484
1.09889	0.000163119	0.0389	0.002526		1.048	6.34515e-06		0.873	0.00160421		0.973	0.00061457
1.10621	0.000161825	0.0385578	0.00252383		1.055	2.43526e-06		0.879	0.00158404		0.98	0.000614197
1.11354	0.000155483	0.0382641	0.00251767		1.062	0		0.884	0.00156441		0.986	0.000609489
1.12086	0.000154812	0.0379449	0.00251669		1.069	1.61199e-05		0.89	0.0015526		0.993	0.000603755
1.12819	1.60866e-05	0.0376125	0.00250459		1.076	4.16606e-05		0.896	0.00154161		0.999	0.000599673
1.13552	6.43784e-06	0.037317	0.00248849		1.082	7.69929e-05		0.902	0.00153087		1.006	0.000594879
1.14284	5.39948e-06	0.0369965	0.0024689		1.089	0.000133307		0.908	0.0015108		1.012	0.000590276
1.15017	6.10237e-06	0.0366672	0.0024629		1.096	0.000235335		0.913	0.001495		1.019	0.000583907
1.15749	1.23006e-05	0.0364214	0.00245222		1.103	0.000364336		0.919	0.00147662		1.025	0.000576643
1.16482	1.21728e-05	0.0361179	0.00244295		1.11	0.000504562		0.925	0.00145271		1.032	0.000571359
1.17214	1.3946e-05	0.0358623	0.00243149		1.117	0.000649017		0.931	0.00143362		1.038	0.000568374
1.17947	1.46329e-05	0.0356763	0.00242331		1.124	0.000794211		0.936	0.00141895		1.044	0.000562877
1.1868	2.33551e-05	0.035451	0.00240922		1.131	0.00092243		0.942	0.00141074		1.051	0.00055897
1.19412	2.409e-05	0.0351824	0.00240367		1.138	0.00101732		0.948	0.00139486		1.057	0.000556077
1.20145	3.46813e-05	0.0349633	0.00239363		1.145	0.00109346		0.954	0.00138146		1.064	0.000549128
1.20877	3.76206e-05	0.0347037	0.00238761		1.152	0.0011546		0.96	0.00137647		1.07	0.000540353
1.2161	3.87229e-05	0.0345048	0.00237705		1.159	0.00122205		0.965	0.00136534		1.077	0.000532971
1.22343	3.55918e-05	0.0342816	0.0023603		1.166	0.00132198		0.971	0.00135195		1.083	0.000524646
1.23075	3.81957e-05	0.034099	0.00234772		1.173	0.00144916		0.977	0.00134848		1.09	0.000511855
1.23808	4.06399e-05	0.0339108	0.00233919		1.18	0.00156956		0.983	0.00132771		1.096	0.000504484
1.2454	4.45217e-05	0.0337399	0.00233587		1.187	0.0016655		0.989	0.00131545		1.102	0.000499766
1.25273	4.41863e-05	0.0335028	0.00233004		1.194	0.0017281		0.994	0.00130697		1.109	0.000490957
1.26006	4.44898e-05	0.0333223	0.00232587		1.2	0.00173994		1	0.00130052		1.115	0.000482712
1.26738	4.28284e-05	0.033097	0.00231319		1.207	0.00171025		1.006	0.00129227		1.122	0.000479298
1.27471	4.26527e-05	0.0328488	0.00230444		1.214	0.00165536		1.012	0.00129333		1.128	0.000472533
1.28203	3.76047e-05	0.0326379	0.00230463		1.221	0.00157946		1.017	0.00129246		1.135	0.000463483
1.28936	3.92021e-05	0.0324279	0.00230103		1.228	0.00149208		1.023	0.00128936		1.141	0.000455639
1.29669	4.14067e-05	0.0322638	0.00229892		1.235	0.00141783		1.029	0.00128442		1.148	0.000442767
1.30401	4.40745e-05	0.032166	0.00229862		1.242	0.00134723		1.035	0.00127307		1.154	0.000433882
1.31134	3.90264e-05	0.032056	0.00229119		1.249	0.00128761		1.041	0.00126022		1.161	0.000427359
1.31866	3.97772e-05	0.0318889	0.002288		1.256	0.00123876		1.046	0.00124439		1.167	0.000419724
1.32599	2.98729e-05	0.0317319	0.002273		1.263	0.00119223		1.052	0.00123275		1.173	0.000411595
1.33332	2.03359e-05	0.0315777	0.00226607		1.27	0.001148		1.058	0.00122557		1.18	0.000403987
1.34064	1.34827e-05	0.0314403	0.00226578		1.277	0.00110273		1.064	0.00122266		1.186	0.000398359
1.34797	1.15178e-05	0.0313519	0.00225977		1.284	0.00106433		1.07	0.00121199		1.193	0.000392184
1.35529	1.72528e-06	0.0312912	0.00225728		1.291	0.0010286		1.075	0.00120528		1.199	0.000385025
1.36262	0	0.0312294	0.00225236		1.298	0.000991002		1.081	0.00119385		1.206	0.000378974
1.36994	2.95534e-06	0.0311507	0.00224832		1.305	0.000956192		1.087	0.00118264		1.212	0.000375845
1.37727	4.92024e-06	0.0309727	0.00223769		1.312	0.000922793		1.093	0.00117925		1.219	0.000374171
1.3846	3.06716e-06	0.0308293	0.00223367		1.319	0.000885712		1.098	0.00117486		1.225	0.00036974
1.39192	4.00967e-06	0.0306557	0.00222904		1.325	0.000853368		1.104	0.00115436		1.231	0.000364757
1.39925	7.01293e-06	0.0305115	0.00222166		1.332	0.000825096		1.11	0.00114478		1.238	0.000359687
1.40657	1.0767e-05	0.0303795	0.00221532		1.339	0.000796228		1.116	0.00113209		1.244	0.000354835
1.4139	1.01759e-05	0.0303152	0.00221322		1.346	0.000770052		1.122	0.00111356		1.251	0.000349198
1.42123	1.48406e-05	0.0302062	0.00221227		1.353	0.000745867		1.127	0.00109799		1.257	0.000345916
1.42855	1.08469e-05	0.030077	0.00220514		1.36	0.000724341		1.133	0.00109325		1.264	0.000339986
1.43588	1.89461e-05	0.0299384	0.00220226		1.367	0.000700318		1.139	0.00108414		1.27	0.000332536
1.4432	2.33232e-05	0.0298258	0.00219917		1.374	0.000681249		1.145	0.00107122		1.277	0.000327621
1.45053	2.3435e-05	0.0296657	0.00219012		1.381	0.00066105		1.151	0.00106355		1.283	0.000323408
1.45785	2.85789e-05	0.0295481	0.00217213		1.388	0.00910836		1.156	0.00105479		1.29	0.000315615
1.46518	3.52883e-05	0.0294214	0.00216549		1.395	0.00909136		1.162	0.00104455		1.296	0.000309164
1.47251	3.85791e-05	0.0293251	0.002156		1.402	0.00907412		1.168	0.00103721		1.302	0.000303225
1.47983	3.22212e-05	0.0291871	0.00215432		1.409	0.00905668		1.174	0.00103365		1.309	0.000298282
1.48716	4.04482e-05	0.0290854	0.00216169		1.416	0.00904478		1.179	0.00103113		1.315	0.000293282
1.49449	4.45217e-05	0.0289552	0.00216943		1.423	0.00902691		1.185	0.00104051		1.322	0.000289852
1.50181	5.4474e-05	0.0288596	0.00216297		1.43	0.00901025		1.191	0.00105499		1.328	0.000285035
1.50914	6.40429e-05	0.0287195	0.00216386		1.437	0.00899785		1.197	0.00107213		1.335	0.000282402
1.51646	7.83084e-05	0.028648	0.00215707		1.443	0.0089874		1.203	0.00109611		1.341	0.000280272
1.52379	8.63597e-05	0.0285388	0.00214797		1.45	0.00896901		1.208	0.00111837		1.348	0.000276103
1.53111	8.98103e-05	0.02849	0.00214604		1.457	0.00895645		1.214	0.00113267		1.354	0.000272919
1.53844	9.54973e-05	0.0284334	0.00213882		1.464	0.00894021		1.22	0.00114945		1.36	0.000271395
1.54577	9.88999e-05	0.0283055	0.002135		1.471	0.00892424		1.226	0.00116362		1.367	0.000268119
1.55309	0.00010652	0.0281957	0.00213153		1.478	0.00891024		1.231	0.00117306		1.373	0.000263598
1.56042	0.000109571	0.0281021	0.00213024		1.485	0.0088985		1.237	0.00117805		1.38	0.000261711
1.56774	0.000111408	0.0279517	0.00213216		1.492	0.00888567		1.243	0.00117994		1.386	0.000257518
1.57507	0.000111105	0.0278326	0.00213086		1.499	0.00887671		1.249	0.0011772		1.393	0.000252667
1.5824	0.000116552	0.0277269	0.00212716		1.506	0.00887242		1.255	0.00117245		1.399	0.000245449
1.58972	0.000121185	0.0276189	0.0021248		1.513	0.00886782		1.26	0.00116672		1.406	0.000243486
1.59705	0.000127782	0.027526	0.00211958		1.52	0.00886606		1.266	0.00116403		1.412	0.000238214
1.60437	0.00013791	0.0274373	0.00211655		1.527	0.00886388		1.272	0.00115702		1.419	0.000235359
1.6117	0.000143869	0.0273188	0.0021161		1.534	0.00886528		1.278	0.00115159		1.425	0.0002313
1.61902	0.000153693	0.0272087	0.00210896		1.541	0.00886501		1.284	0.00114304		1.431	0.000227793
1.62635	0.000162208	0.0270995	0.00210972		1.548	0.0088548		1.289	0.00114412		1.438	0.000223217
1.63368	0.000169173	0.0270314	0.00210683		1.555	0.00884314		1.295	0.00114066		1.444	0.000222341
1.641	0.00017871	0.0269465	0.00210064		1.562	0.00883318		1.301	0.0011366		1.451	0.000216934
1.64833	0.000188039	0.0268464	0.00209835		1.568	0.0088202		1.307	0.00113438		1.457	0.000215074
1.65566	0.000202353	0.0267101	0.0020864		1.575	0.00881082		1.312	0.00113005		1.464	0.000213598
1.66298	0.000208934	0.0265931	0.00208602		1.582	0.00880724		1.318	0.00111487		1.47	0.000211201
1.67031	0.000218343	0.0264116	0.00209012		1.589	0.00880117		1.324	0.00110427		1.477	0.000208189
1.67763	0.000223711	0.0262283	0.002087		1.596	0.00879193		1.33	0.00109748		1.483	0.000207698
1.68496	0.000232785	0.0261631	0.00208991		1.603	0.00878543		1.336	0.00109212		1.489	0.000203981
1.69228	0.000235373	0.0261343	0.00209051		1.61	0.00877488		1.341	0.00108508		1.496	0.000203075
1.69961	0.000239239	0.026079	0.00208441		1.617	0.00876712		1.347	0.00107679		1.502	0.000202194
1.70694	0.000244303	0.0261018	0.00207761		1.624	0.00876033		1.353	0.00106892		1.509	0.000201028
1.71426	0.000254271	0.0261357	0.0020728		1.631	0.00875445		1.359	0.00105515		1.515	0.000200703
1.72159	0.00026221	0.0261664	0.00206956		1.638	0.00874727		1.365	0.00104083		1.522	0.00019801
1.72891	0.000273377	0.0261537	0.00206506		1.645	0.00874265		1.37	0.00103037		1.528	0.000196907
1.73624	0.000283361	0.0261427	0.00206392		1.652	0.00873748		1.376	0.00102579		1.535	0.000195938
1.74357	0.000287722	0.0260788	0.00206583		1.659	0.00873315		1.382	0.00101726		1.541	0.000192368
1.75089	0.000298984	0.0259332	0.00206729		1.666	0.00873438		1.388	0.00101608		1.548	0.000189787
1.75822	0.000304288	0.0257641	0.00205995		1.673	0.00873638		1.393	0.00101127		1.554	0.000188941
1.76554	0.000311429	0.025596	0.00205646		1.68	0.00873499		1.399	0.00100909		1.56	0.000183855
1.77287	0.00031424	0.0254391	0.00205039		1.686	0.00873289		1.405	0.000998426		1.567	0.000184143
1.78019	0.000321061	0.0253287	0.00205017		1.693	0.00872987		1.411	0.000998148		1.573	0.000183225
1.78752	0.000324592	0.0252501	0.00204774		1.7	0.00872477		1.417	0.000990501		1.58	0.000184545
1.79485	0.000337835	0.025227	0.00205244		1.707	0.00872167		1.422	0.000986122		1.586	0.000180034
1.80217	0.000345439	0.0251521	0.0020541		1.714	0.00872044		1.428	0.0009833		1.593	0.000179912
1.8095	0.000359433	0.0251051	0.0020501		1.721	0.0087197		1.434	0.000979057		1.599	0.000176132
1.81682	0.000366877	0.0250401	0.00205082		1.728	0.00872039		1.44	0.000973819		1.606	0.000171286
1.82415	0.000379689	0.0249504	0.00205472		1.735	0.00872184		1.446	0.000969552		1.612	0.000167907
1.83148	0.000388683	0.0247745	0.00205443		1.742	0.00872136		1.451	0.000964282		1.619	0.000165392
1.8388	0.000397788	0.0246852	0.00205421		1.749	0.00871977		1.457	0.000950915		1.625	0.000166739
1.84613	0.000403907	0.0245687	0.00205242		1.756	0.0087152		1.463	0.000948171		1.631	0.0001643
1.85345	0.000412821	0.0244579	0.00205519		1.763	0.00871337		1.469	0.000940942		1.638	0.000163085
1.86078	0.000422358	0.0243177	0.00205003		1.77	0.00870933		1.474	0.000932428		1.644	0.000160535
1.86811	0.000429115	0.0243485	0.00204759		1.777	0.00870906		1.48	0.00092867		1.651	0.000159471
1.87543	0.000440729	0.0243082	0.00204607		1.784	0.00870932		1.486	0.00093134		1.657	0.000157246
1.88276	0.000448732	0.0242925	0.0020383		1.791	0.00870824		1.492	0.000925456		1.664	0.000153864
1.89008	0.000460873	0.0243105	0.00203947		1.798	0.00870591		1.498	0.000913989		1.67	0.000153031
1.89741	0.000471879	0.0243377	0.00203935		1.805	0.00870276		1.503	0.000909043		1.677	0.000151986
1.90474	0.00048426	0.024276	0.0020346		1.811	0.00869504		1.509	0.000904171		1.683	0.000149898
1.91206	0.000501257	0.024213	0.00203997		1.818	0.00869116		1.515	0.000893226		1.689	0.000148909
1.91939	0.000507871	0.0241944	0.00203709		1.825	0.00868624		1.521	0.000892043		1.696	0.000150636
1.92671	0.000520507	0.0241663	0.00203013		1.832	0.00867756		1.527	0.000888286		1.702	0.000150715
1.93404	0.000532935	0.0241138	0.00202542		1.839	0.00867096		1.532	0.000883868		1.709	0.000149216
1.94137	0.000541402	0.02408	0.00202703		1.846	0.00866912		1.538	0.000882563		1.715	0.000150822
1.94869	0.000548431	0.0239838	0.00202972		1.853	0.00866385		1.544	0.000875625		1.722	0.000147775
1.95602	0.000562009	0.0239497	0.00203137		1.86	0.00866446		1.55	0.000870779		1.728	0.000146914
1.96334	0.000568383	0.0238453	0.00203909		1.867	0.00866389		1.555	0.000870518		1.735	0.000145905
1.97067	0.000575795	0.0237435	0.00203914		1.874	0.00866208		1.561	0.000868549		1.741	0.000145617
1.97799	0.000580796	0.0236489	0.00203472		1.881	0.00865428		1.567	0.000860881		1.748	0.000144359
1.98532	0.000589981	0.0235126	0.00202831		1.888	0.00865145		1.573	0.000860116		1.754	0.000141403
1.99265	0.000601691	0.0233528	0.00202494		1.895	0.00864409		1.579	0.00085328		1.76	0.000141433
1.99997	0.000612346	0.0232411	0.00201842		1.902	0.00864279		1.584	0.000850074		1.767	0.000140513
2.0073	0.000627362	0.0231172	0.00202141		1.909	0.00864128		1.59	0.000846472		1.773	0.000138529
2.01462	0.000639679	0.0229994	0.00202272		1.916	0.00864115		1.596	0.000845988		1.78	0.000137013
2.02195	0.000647363	0.0228764	0.00203262		1.923	0.0086419		1.602	0.0008424		1.786	0.000135453
2.02928	0.000656947	0.0227657	0.00203419		1.93	0.00864256		1.607	0.000839647		1.793	0.000138171
2.0366	0.000664887	0.0226785	0.00203649		1.936	0.00864043		1.613	0.000834249		1.799	0.000136789
2.04393	0.00066642	0.0224787	0.00203178		1.943	0.00863856		1.619	0.000824873		1.806	0.000132409
2.05125	0.000678785	0.0223733	0.00202452		1.95	0.00863743		1.625	0.000816579		1.812	0.000131419
2.05858	0.000686533	0.0221997	0.00201329		1.957	0.0086333		1.631	0.000814113		1.818	0.000133555
2.0659	0.000698785	0.0220882	0.00200108		1.964	0.0086329		1.636	0.000803517		1.825	0.000130374
2.07323	0.000710591	0.0218766	0.00199475		1.971	0.00862897		1.642	0.000799546		1.831	0.000128511
2.08056	0.000720751	0.0217235	0.00198624		1.978	0.00863143		1.648	0.000798073		1.838	0.000127073
2.08788	0.000733451	0.021606	0.00198851		1.985	0.00862967		1.654	0.000793557		1.844	0.000130172
2.09521	0.000749985	0.0214686	0.00199102		1.992	0.00862753		1.66	0.000783797		1.851	0.000122605
2.10254	0.00075901	0.0213239	0.00199874		1.999	0.00862405		1.665	0.000782833		1.857	0.000122548
2.10986	0.000773372	0.0212535	0.0020098		2.006	0.00862394		1.671	0.000777067		1.864	0.000121177
2.11719	0.000789922	0.0212141	0.00200543		2.013	0.00862023		1.677	0.00076893		1.87	0.000118826
2.12451	0.000799506	0.0210482	0.0020055		2.02	0.00861945		1.683	0.000762479		1.877	0.000117661
2.13184	0.00080743	0.020912	0.00200205		2.027	0.00861652		1.688	0.000759637		1.883	0.000119187
2.13916	0.000813053	0.0207911	0.00200103		2.034	0.00861917		1.694	0.000757209		1.889	0.0001208
2.14649	0.000818596	0.0206229	0.00200301		2.041	0.00861827		1.7	0.000753665		1.896	0.00011859
2.15382	0.000828469	0.0205281	0.00201326		2.048	0.00861661		1.706	0.000752798		1.902	0.000121338
2.16114	0.000839252	0.0204087	0.0020158		2.054	0.00861744		1.712	0.00074753		1.909	0.000118917
2.16847	0.000846984	0.0203357	0.00202798		2.061	0.00861914		1.717	0.000743553		1.915	0.000119564
2.17579	0.000858182	0.02015	0.00204055		2.068	0.00861088		1.723	0.000737001		1.922	0.000118888
2.18312	0.000870195	0.020052	0.0020452		2.075	0.00860996		1.729	0.000735588		1.928	0.000118297
2.19045	0.000881058	0.0198514	0.00205027		2.082	0.00860686		1.735	0.000734187		1.935	0.000115387
2.19777	0.000886761	0.0197559	0.00205254		2.089	0.00860632		1.741	0.000731448		1.941	0.000116614
2.2051	0.000899509	0.0196401	0.00204853		2.096	0.00860395		1.746	0.000723903		1.947	0.000114037
2.21242	0.000914637	0.0195956	0.00205505		2.103	0.00860335		1.752	0.000719138		1.954	0.000111105
2.21975	0.000927401	0.0195009	0.00206379		2.11	0.00860547		1.758	0.000711723		1.96	0.000110938
2.22708	0.000940356	0.019427	0.00205816		2.117	0.0086068		1.764	0.000704832		1.967	0.000111348
2.2344	0.000959925	0.0193085	0.00206158		2.124	0.00860449		1.769	0.000701861		1.973	0.000110476
2.24173	0.000972881	0.0192144	0.00206212		2.131	0.00860435		1.775	0.00070405		1.98	0.000108518
2.24905	0.000980373	0.0190352	0.00205591		2.138	0.008607		1.781	0.000701398		1.986	0.000109486
2.25638	0.000993041	0.0189199	0.00205598		2.145	0.00860466		1.787	0.000701335		1.993	0.000109214
2.2637	0.00100326	0.0187806	0.00204771		2.152	0.00860354		1.793	0.000696158		1.999	0.000106984
2.27103	0.00101104	0.0186644	0.00203952		2.159	0.00860194		1.798	0.00069394		2.006	0.000104633
2.27836	0.00102025	0.0185825	0.00204234		2.166	0.00860086		1.804	0.000684742		2.012	0.000102703
2.28568	0.00103502	0.0185224	0.00204335		2.173	0.0086007		1.81	0.000679571		2.018	0.000103621
2.29301	0.00104515	0.0183915	0.00204492		2.179	0.00860215		1.816	0.000670729		2.025	0.000104867
2.30033	0.0010483	0.018293	0.00204341		2.186	0.00859967		1.822	0.000667773		2.031	0.00010668
2.30766	0.00105752	0.0181398	0.00204451		2.193	0.00860043		1.827	0.000663498		2.038	0.000106543
2.31499	0.00106293	0.0180042	0.00203586		2.2	0.00859857		1.833	0.000664392		2.044	0.00010847
2.32231	0.00107416	0.0178588	0.00202977		2.207	0.00859664		1.839	0.000664217		2.051	0.000108701
2.32964	0.00107895	0.017741	0.00203474		2.214	0.00859118		1.845	0.000663411		2.057	0.000109203
2.33696	0.00109641	0.0176169	0.00202705		2.221	0.00859224		1.85	0.000663914		2.064	0.000101688
2.34429	0.00111616	0.017505	0.0020247		2.228	0.00858839		1.856	0.000664739		2.07	9.81024e-05
2.35162	0.00112953	0.0173433	0.0020258		2.235	0.00858563		1.862	0.000657751		2.076	9.89807e-05
2.35894	0.00113873	0.0172828	0.0020216		2.242	0.00858604		1.868	0.000660752		2.083	9.4021e-05
2.36627	0.00115527	0.0171936	0.00202089		2.249	0.00858712		1.874	0.000658903		2.089	9.33444e-05
2.37359	0.00116838	0.017112	0.00202088		2.256	0.00858342		1.879	0.000650783		2.096	9.46384e-05
2.38092	0.00118197	0.0169956	0.00201711		2.263	0.00858415		1.885	0.000647101		2.102	9.34236e-05
2.38824	0.00118667	0.0169301	0.00201438		2.27	0.00858535		1.891	0.000646716		2.109	9.0026e-05
2.39557	0.00120204	0.0168529	0.00201778		2.277	0.00858508		1.897	0.000639248		2.115	9.25369e-05
2.4029	0.00121204	0.0167272	0.00201481		2.284	0.00858354		1.902	0.000635598		2.122	8.88484e-05
2.41022	0.00122274	0.0165789	0.0020184		2.291	0.00858404		1.908	0.000636757		2.128	9.12406e-05
2.41755	0.00123254	0.0164226	0.002022		2.297	0.00858797		1.914	0.000634061		2.135	9.02364e-05
2.42488	0.00124418	0.0163267	0.00201534		2.304	0.00858926		1.92	0.000635214		2.141	9.09242e-05
2.4322	0.0012571	0.0161335	0.00201692		2.311	0.00858764		1.926	0.000633412		2.147	9.0086e-05
2.43953	0.00126321	0.0160231	0.00201448		2.318	0.00858576		1.931	0.000629789		2.154	8.70573e-05
2.44685	0.00127816	0.0160097	0.00201386		2.325	0.00858337		1.937	0.000628293		2.16	8.54678e-05
2.45418	0.00128666	0.0158948	0.00200791		2.332	0.00858098		1.943	0.000622798		2.167	8.51409e-05
2.4615	0.00129442	0.0157652	0.00199897		2.339	0.00857987		1.949	0.000618458		2.173	8.74137e-05
2.46883	0.00130314	0.0156335	0.00200344		2.346	0.00858213		1.955	0.000612949		2.18	8.77047e-05
2.47616	0.00131706	0.0154802	0.00199597		2.353	0.00858681		1.96	0.000611735		2.186	8.88908e-05
2.48348	0.00132302	0.0152547	0.00200036		2.36	0.00858534		1.966	0.000607362		2.193	9.04786e-05
2.49081	0.00133383	0.015146	0.00200246		2.367	0.00858288		1.972	0.000608692		2.199	9.10291e-05
2.49813	0.00133989	0.015005	0.00200695		2.374	0.0085823		1.978	0.000601671		2.206	8.66693e-05
2.50546	0.00134706	0.0149194	0.00200378		2.381	0.00858169		1.983	0.000601598		2.212	8.29108e-05
2.51279	0.0013592	0.0148588	0.00200191		2.388	0.00858231		1.989	0.000596754		2.218	8.22134e-05
2.52011	0.00136815	0.0147888	0.00200506		2.395	0.00858677		1.995	0.000591453		2.225	8.01567e-05
2.52744	0.00137898	0.0147147	0.00200189		2.402	0.00859271		2.001	0.000583766		2.231	7.99687e-05
2.53476	0.00138759	0.0145931	0.00200554		2.409	0.00859882		2.007	0.000580732		2.238	7.95475e-05
2.54209	0.0013987	0.0145501	0.00200543		2.416	0.00860069		2.012	0.000574623		2.244	7.85822e-05
2.54942	0.00140682	0.0144663	0.00200191		2.422	0.00860198		2.018	0.000577563		2.251	7.92277e-05
2.55674	0.00141387	0.0144332	0.00199591		2.429	0.0086043		2.024	0.000579382		2.257	7.5874e-05
2.56407	0.00142018	0.0143243	0.00199016		2.436	0.0086059		2.03	0.000578279		2.264	7.74175e-05
2.57139	0.00142987	0.0142326	0.00198173		2.443	0.00860466		2.036	0.000581245		2.27	7.85429e-05
2.57872	0.00144227	0.0141419	0.0019779		2.45	0.00860611		2.041	0.000580813		2.276	8.16654e-05
2.58604	0.0014569	0.0140146	0.00198041		2.457	0.00860632		2.047	0.000578238		2.283	8.1104e-05
2.59337	0.00146788	0.0138754	0.00197549		2.464	0.00860582		2.053	0.000573537		2.289	8.29847e-05
2.6007	0.00147471	0.0138418	0.00197045		2.471	0.00860516		2.059	0.0005723		2.296	8.01315e-05
2.60802	0.00148752	0.0137358	0.00196837		2.478	0.00860566		2.064	0.000564507		2.302	7.92389e-05
2.61535	0.00150038	0.0135927	0.00196024		2.485	0.00860436		2.07	0.000560272		2.309	7.53345e-05
2.62267	0.00150729	0.0135363	0.00195726		2.492	0.00860673		2.076	0.000552605		2.315	7.5287e-05
2.63	0.00151711	0.013428	0.00196419		2.499	0.00860761		2.082	0.000549309		2.322	7.33806e-05
2.63733	0.00153332	0.0132769	0.00196722		2.506	0.00860761		2.088	0.000547688		2.328	7.33926e-05
2.64465	0.00153943	0.0132543	0.00196708		2.513	0.00860919		2.093	0.000544989		2.335	7.15368e-05
2.65198	0.00154551	0.0131691	0.00197422		2.52	0.00861102		2.099	0.000542697		2.341	7.32038e-05
2.6593	0.00155716	0.0130835	0.00197164		2.527	0.0086136		2.105	0.000543915		2.347	7.32473e-05
2.66663	0.00156834	0.012947	0.00197389		2.534	0.00861438		2.111	0.000545563		2.354	7.52834e-05
2.67395	0.00157983	0.0128337	0.00197561		2.54	0.00861644		2.117	0.000539355		2.36	7.69856e-05
2.68128	0.00159053	0.0127035	0.00197279		2.547	0.00861531		2.122	0.000535499		2.367	7.92057e-05
2.68861	0.00160366	0.0125687	0.00197167		2.554	0.00861685		2.128	0.00055106		2.373	7.74191e-05
2.69593	0.00160938	0.012515	0.00196543		2.561	0.00861421		2.134	0.000571779		2.38	7.96964e-05
2.70326	0.00161443	0.0125101	0.00196127		2.568	0.00861427		2.14	0.000565952		2.386	7.86451e-05
2.71059	0.00162508	0.0124654	0.00196794		2.575	0.00861184		2.145	0.000572402		2.393	7.95724e-05
2.71791	0.00163285	0.0123782	0.0019694		2.582	0.00861326		2.151	0.000574619		2.399	7.8186e-05
2.72524	0.00163734	0.0123392	0.00197668		2.589	0.00861277		2.157	0.000555394		2.405	7.8987e-05
2.73256	0.0016509	0.0122672	0.00198055		2.596	0.00861086		2.163	0.000532038		2.412	7.77515e-05
2.73989	0.00166213	0.0121702	0.00198129		2.603	0.008613		2.169	0.000529174		2.418	7.8313e-05
2.74722	0.00166483	0.0120929	0.00196765		2.61	0.00861594		2.174	0.000524063		2.425	7.49075e-05
2.75454	0.0016733	0.0120218	0.00196044		2.617	0.00861612		2.18	0.000521825		2.431	7.39378e-05
2.76187	0.00168477	0.0118805	0.00195408		2.624	0.00861903		2.186	0.000516293		2.438	7.43301e-05
2.76919	0.00169504	0.0117711	0.00194687		2.631	0.00861758		2.192	0.000511186		2.444	7.64074e-05
2.77652	0.00170489	0.0117076	0.00196309		2.638	0.00861366		2.197	0.000515307		2.451	7.40045e-05
2.78384	0.00171432	0.0115846	0.00196817		2.645	0.00861067		2.203	0.000512474		2.457	7.39947e-05
2.79117	0.00172457	0.0115231	0.0019678		2.652	0.00861267		2.209	0.000508558		2.464	7.60881e-05
2.7985	0.00172507	0.0114346	0.00197341		2.659	0.00860956		2.215	0.000510614		2.47	7.55141e-05
2.80582	0.00173354	0.0114119	0.00197071		2.665	0.00860981		2.221	0.0005112		2.476	7.38915e-05
2.81315	0.00173871	0.0113422	0.0019714		2.672	0.00861076		2.226	0.00050456		2.483	7.41175e-05
2.82047	0.00174593	0.0112738	0.001971		2.679	0.00860974		2.232	0.000503206		2.489	7.56934e-05
2.8278	0.00175537	0.0111506	0.0019661		2.686	0.0086079		2.238	0.00050028		2.496	7.73726e-05
2.83513	0.00177277	0.0110509	0.001957		2.693	0.00860929		2.244	0.000496789		2.502	7.59753e-05
2.84245	0.00178702	0.0108799	0.00195167		2.7	0.00861309		2.25	0.000497743		2.509	7.76085e-05
2.84978	0.0017986	0.0107468	0.00195257		2.707	0.00861421		2.255	0.000496588		2.515	7.66221e-05
2.8571	0.00181093	0.0106691	0.00196108		2.714	0.00861791		2.261	0.000487185		2.522	7.53393e-05
2.86443	0.00182355	0.01059	0.00196299		2.721	0.00862063		2.267	0.000487035		2.528	7.36749e-05
2.87175	0.0018374	0.0105735	0.00196626		2.728	0.00862142		2.273	0.000486185		2.534	7.33064e-05
2.87908	0.00184336	0.0104893	0.00196657		2.735	0.00861897		2.278	0.000483903		2.541	7.21952e-05
2.88641	0.00185145	0.0104327	0.00196749		2.742	0.00861865		2.284	0.000480338		2.547	6.96019e-05
2.89373	0.00185843	0.0103661	0.00196891		2.749	0.00861623		2.29	0.000483072		2.554	7.11807e-05
2.90106	0.00186309	0.0102968	0.00196264		2.756	0.00861349		2.296	0.000480774		2.56	7.15938e-05
2.90838	0.00186849	0.0101895	0.00195707		2.763	0.00861335		2.302	0.000477743		2.567	7.37524e-05
2.91571	0.00187781	0.0101543	0.00195007		2.77	0.00861125		2.307	0.000477383		2.573	7.48557e-05
2.92304	0.00188774	0.0100811	0.00194933		2.777	0.00861154		2.313	0.000476321		2.58	7.84606e-05
2.93036	0.00189864	0.0100315	0.00194882		2.784	0.00860998		2.319	0.000475768		2.586	7.99344e-05
2.93769	0.00190811	0.0099475	0.00194644		2.79	0.00860845		2.325	0.000476082		2.593	8.05896e-05
2.94501	0.00191579	0.0098489	0.00194777		2.797	0.00860455		2.331	0.00047506		2.599	8.03031e-05
2.95234	0.00192043	0.00973844	0.00194727		2.804	0.00860655		2.336	0.000468807		2.605	7.87735e-05
2.95967	0.00192102	0.00963278	0.00194101		2.811	0.00860582		2.342	0.000463026		2.612	7.78437e-05
2.96699	0.00192693	0.00953842	0.00193996		2.818	0.00860803		2.348	0.00045779		2.618	7.71583e-05
2.97432	0.00193087	0.00947861	0.00194742		2.825	0.00861179		2.354	0.000449594		2.625	7.55217e-05
2.98164	0.00194145	0.00937137	0.00194703		2.832	0.00861467		2.359	0.00044674		2.631	7.37791e-05
2.98897	0.00194814	0.00927905	0.00194892		2.839	0.00861495		2.365	0.000447186		2.638	7.24323e-05
2.99629	0.0019656	0.00920441	0.00194691		2.846	0.00861625		2.371	0.000444919		2.644	7.0381e-05
3.00362	0.0019734	0.00920627	0.00194153		2.853	0.00861991		2.377	0.000445607		2.651	6.62429e-05
3.01095	0.00198295	0.0091068	0.00193575		2.86	0.00861915		2.383	0.000448757		2.657	6.55468e-05
3.01827	0.00199159	0.0090824	0.00194627		2.867	0.00861999		2.388	0.000446326		2.663	6.69986e-05
3.0256	0.00200044	0.00901878	0.00194853		2.874	0.00862321		2.394	0.00044567		2.67	6.718e-05
3.03293	0.00200142	0.00894055	0.00194911		2.881	0.00862195		2.4	0.000445957		2.676	6.70463e-05
3.04025	0.00201195	0.0089149	0.00195356		2.888	0.00861973		2.406	0.000450105		2.683	6.88518e-05
3.04758	0.00202164	0.00887954	0.00195289		2.895	0.0086189		2.412	0.000449267		2.689	6.93927e-05
3.0549	0.00202894	0.00887196	0.00195023		2.902	0.00861751		2.417	0.000449878		2.696	6.70816e-05
3.06223	0.00203351	0.00885828	0.00194512		2.908	0.0086153		2.423	0.000447758		2.702	6.79241e-05
3.06955	0.00203931	0.0088319	0.00195441		2.915	0.00861882		2.429	0.000444882		2.709	6.77785e-05
3.07688	0.00204907	0.00868458	0.00195945		2.922	0.00862013		2.435	0.000437896		2.715	6.71918e-05
3.08421	0.00205337	0.00860364	0.00196007		2.929	0.00862044		2.44	0.00043594		2.722	6.67482e-05
3.09153	0.00206005	0.00853673	0.00196562		2.936	0.00862263		2.446	0.000431469		2.728	6.80319e-05
3.09886	0.00207084	0.0084815	0.00196686		2.943	0.00862321		2.452	0.000430687		2.734	6.82514e-05
3.10618	0.00208123	0.00837273	0.00195601		2.95	0.00862181		2.458	0.00042971		2.741	6.85511e-05
3.11351	0.00208834	0.00831701	0.00194992		2.957	0.00862086		2.464	0.000428677		2.747	6.97326e-05
3.12084	0.0020958	0.00826286	0.0019477		2.964	0.00862178		2.469	0.000430466		2.754	7.10975e-05
3.12816	0.00210137	0.00811276	0.00194223		2.971	0.00862143		2.475	0.000433283		2.76	7.033e-05
3.13549	0.00210447	0.00807765	0.00194667		2.978	0.00862246		2.481	0.000433754		2.767	7.00815e-05
3.14281	0.00211406	0.00802262	0.00195109		2.985	0.00862284		2.487	0.000434096		2.773	6.82176e-05
3.15014	0.00212059	0.00800199	0.00195313		2.992	0.00862128		2.492	0.000432731		2.78	6.88954e-05
3.15747	0.00212784	0.00792301	0.00194741		2.999	0.00862261		2.498	0.000428583		2.786	6.63523e-05
3.16479	0.00212735	0.00789878	0.0019481		3.006	0.00862333		2.504	0.000423045		2.792	6.59554e-05
3.17212	0.00213894	0.0078498	0.00194653		3.013	0.0086228		2.51	0.00042214		2.799	6.65185e-05
3.17944	0.0021443	0.00772167	0.00194424		3.02	0.00862052		2.516	0.000421709		2.805	6.47775e-05
3.18677	0.00214447	0.00766323	0.0019471		3.027	0.00862002		2.521	0.00042081		2.812	6.25397e-05
3.19409	0.00214757	0.00763694	0.00194863		3.033	0.00862187		2.527	0.000419233		2.818	5.98074e-05
3.20142	0.00215888	0.00768001	0.00194564		3.04	0.00862078		2.533	0.00041951		2.825	5.98028e-05
3.20875	0.00216347	0.00758842	0.00195233		3.047	0.00862321		2.539	0.00041659		2.831	5.56618e-05
3.21607	0.002167	0.00758686	0.0019531		3.054	0.00862473		2.545	0.000417044		2.838	5.53956e-05
3.2234	0.00217615	0.00757693	0.00195444		3.061	0.00862738		2.55	0.00041748		2.844	5.99354e-05
3.23072	0.00219008	0.00750252	0.0019553		3.068	0.00862554		2.556	0.000417457		2.851	5.91809e-05
3.23805	0.00220016	0.00737394	0.00195716		3.075	0.00862887		2.562	0.000411956		2.857	5.91081e-05
3.24538	0.00220522	0.00732661	0.00195726		3.082	0.00862852		2.568	0.000410537		2.863	5.86058e-05
3.2527	0.0022116	0.00724477	0.00195504		3.089	0.00863127		2.573	0.000405301		2.87	6.07734e-05
3.26003	0.0022182	0.00723856	0.00195197		3.096	0.0086352		2.579	0.00040399		2.876	5.89195e-05
3.26735	0.00221853	0.00725113	0.00195348		3.103	0.00863522		2.585	0.000406597		2.883	5.93888e-05
3.27468	0.00222125	0.00725959	0.00195009		3.11	0.00863627		2.591	0.000409021		2.889	5.89986e-05
3.28201	0.0022288	0.00723395	0.00194916		3.117	0.00863662		2.597	0.000407523		2.896	5.88819e-05
3.28933	0.00223641	0.00725902	0.00195649		3.124	0.00863637		2.602	0.000409521		2.902	5.88108e-05
3.29666	0.00224422	0.00720978	0.00195915		3.131	0.00863603		2.608	0.000403576		2.909	5.69366e-05
3.30398	0.00225887	0.00715236	0.00195202		3.138	0.00863755		2.614	0.000394563		2.915	5.83334e-05
3.31131	0.00227246	0.00711171	0.00195037		3.145	0.00863616		2.62	0.000397538		2.922	5.91584e-05
3.31864	0.00228462	0.00705415	0.00194785		3.151	0.00864026		2.626	0.000394308		2.928	6.28418e-05
3.32596	0.00228756	0.00697374	0.00194617		3.158	0.00864247		2.631	0.000392868		2.934	6.08445e-05
3.33329	0.00228844	0.0069149	0.00194727		3.165	0.00864136		2.637	0.000399542		2.941	6.0611e-05
3.34061	0.00228927	0.00690449	0.00195083		3.172	0.00864031		2.643	0.000398764		2.947	5.97823e-05
3.34794	0.00228987	0.00685064	0.00195191		3.179	0.00864418		2.649	0.000392395		2.954	5.70606e-05
3.35527	0.00229024	0.006813	0.00195389		3.186	0.00864266		2.654	0.000396426		2.96	5.44614e-05
3.36259	0.00229778	0.00677995	0.00195424		3.193	0.00864194		2.66	0.000390918		2.967	5.66756e-05
3.36992	0.0023093	0.00670035	0.00195394		3.2	0.00864276		2.666	0.000381284		2.973	5.54378e-05
3.37724	0.00231548	0.00659701	0.00195494		3.207	0.00864617		2.672	0.000377931		2.98	5.61443e-05
3.38457	0.00232195	0.00657683	0.00195358		3.214	0.00864384		2.678	0.000373811		2.986	5.83161e-05
3.39189	0.00233008	0.00654985	0.00194624		3.221	0.00864451		2.683	0.000369708		2.992	5.95622e-05
3.39922	0.00233716	0.00654541	0.00194588		3.228	0.00864738		2.689	0.000369504		2.999	5.79803e-05
3.40655	0.00234107	0.00648035	0.00194865		3.235	0.00865011		2.695	0.000372659		3.005	6.08913e-05
3.41387	0.00234692	0.00651326	0.00194878		3.242	0.00865133		2.701	0.000371637		3.012	5.99641e-05
3.4212	0.00234785	0.00648426	0.00194553		3.249	0.0086524		2.707	0.00037249		3.018	6.10519e-05
3.42852	0.00235194	0.00645032	0.00195231		3.256	0.008653		2.712	0.000369971		3.025	5.97729e-05
3.43585	0.00235318	0.0064216	0.00194356		3.263	0.00865693		2.718	0.000369557		3.031	6.10507e-05
3.44318	0.00235667	0.00639247	0.00194125		3.27	0.00865656		2.724	0.000365912		3.038	6.12684e-05
3.4505	0.00235905	0.00629972	0.00194027		3.276	0.00865709		2.73	0.000361425		3.044	6.16279e-05
3.45783	0.00236702	0.00625539	0.00194534		3.283	0.00866051		2.735	0.000364329		3.051	6.25882e-05
3.46515	0.00237283	0.00613348	0.00194331		3.29	0.00866273		2.741	0.00036311		3.057	6.22943e-05
3.47248	0.00238294	0.00610052	0.00194534		3.297	0.00866123		2.747	0.000359582		3.063	6.25278e-05
3.4798	0.00239508	0.00607972	0.00194273		3.304	0.0086629		2.753	0.000361916		3.07	6.2538e-05
3.48713	0.00239906	0.00609833	0.00194178		3.311	0.00866403		2.759	0.000368136		3.076	5.80255e-05
3.49446	0.00240561	0.00613859	0.00194237		3.318	0.0086635		2.764	0.000366076		3.083	5.69299e-05
3.50178	0.00241488	0.00612168	0.00193895		3.325	0.00866426		2.77	0.000364573		3.089	5.45048e-05
3.50911	0.0024147	0.00609971	0.00193805		3.332	0.00866505		2.776	0.00036343		3.096	5.41462e-05
3.51643	0.00241611	0.00611085	0.00194483		3.339	0.00866426		2.782	0.000356528		3.102	5.303e-05
3.52376	0.00242258	0.00601435	0.00194591		3.346	0.00866638		2.787	0.00035271		3.109	5.28058e-05
3.53109	0.00242584	0.00590052	0.00193344		3.353	0.00866512		2.793	0.000349575		3.115	5.28556e-05
3.53841	0.00242501	0.00586087	0.00193036		3.36	0.00866599		2.799	0.000350869		3.121	5.25486e-05
3.54574	0.00243707	0.00583512	0.00193119		3.367	0.00866525		2.805	0.000359818		3.128	5.25189e-05
3.55306	0.00243937	0.00575146	0.00192961		3.374	0.00866541		2.811	0.000366492		3.134	5.7779e-05
3.56039	0.00244571	0.00570832	0.00194368		3.381	0.00866817		2.816	0.000367507		3.141	5.96186e-05
3.56772	0.00245502	0.00571043	0.0019438		3.388	0.00867051		2.822	0.000371234		3.147	6.11023e-05
3.57504	0.00246352	0.00565745	0.00194397		3.394	0.00866824		2.828	0.000373484		3.154	6.37946e-05
3.58237	0.00246547	0.00561218	0.00194006		3.401	0.0086671		2.834	0.00036663		3.16	6.60778e-05
3.58969	0.00247135	0.00561315	0.00192699		3.408	0.00867083		2.84	0.000361715		3.167	6.4957e-05
3.59702	0.00247924	0.00563388	0.00192993		3.415	0.00866931		2.845	0.000358679		3.173	6.35653e-05
3.60435	0.00248287	0.00560565	0.00193509		3.422	0.00866838		2.851	0.000360389		3.18	6.36352e-05
3.61167	0.00248004	0.00557052	0.00193336		3.429	0.00867046		2.857	0.000354028		3.186	6.18041e-05
3.619	0.00248349	0.00548625	0.00194182		3.436	0.00867406		2.863	0.000355021		3.192	5.87835e-05
3.62632	0.00248394	0.00542436	0.00194629		3.443	0.00867298		2.868	0.000354807		3.199	5.66533e-05
3.63365	0.00249192	0.00531141	0.00194782		3.45	0.00867276		2.874	0.000354842		3.205	5.4917e-05
3.64098	0.00249395	0.00525621	0.00194634		3.457	0.00867423		2.88	0.000352209		3.212	5.59693e-05
3.6483	0.00250435	0.00521639	0.00194424		3.464	0.00867792		2.886	0.000351497		3.218	5.50049e-05
3.65563	0.00251359	0.00521185	0.00194313		3.471	0.0086791		2.892	0.000350172		3.225	5.54664e-05
3.66295	0.00251763	0.00522559	0.00194472		3.478	0.00867742		2.897	0.000351935		3.231	5.62003e-05
3.67028	0.00252456	0.0052512	0.00194558		3.485	0.00867863		2.903	0.000350424		3.238	5.72089e-05
3.6776	0.00253157	0.00518664	0.00195685		3.492	0.00868061		2.909	0.000345656		3.244	5.73242e-05
3.68493	0.00253702	0.0051411	0.00196003		3.499	0.00867896		2.915	0.00034928		3.25	5.67076e-05
3.69226	0.00254268	0.00510613	0.00195243		3.506	0.00867956		2.921	0.000346476		3.257	5.72805e-05
3.69958	0.00255135	0.00498756	0.0019562		3.513	0.00867983		2.926	0.000348311		3.263	5.58577e-05
3.70691	0.00255451	0.00492979	0.00194765		3.519	0.00868072		2.932	0.00034623		3.27	5.66621e-05
3.71423	0.00255686	0.0049527	0.00194106		3.526	0.00868017		2.938	0.000346727		3.276	5.55859e-05
3.72156	0.00255982	0.00492428	0.00194118		3.533	0.00868411		2.944	0.000341163		3.283	5.33917e-05
3.72889	0.00256143	0.00493764	0.00193609		3.54	0.00868544		2.949	0.000342071		3.289	5.41459e-05
3.73621	0.00256413	0.00499401	0.00193379		3.547	0.00869066		2.955	0.000338156		3.296	5.48786e-05
3.74354	0.00256733	0.00499091	0.00193229		3.554	0.00869189		2.961	0.000335785		3.302	5.64521e-05
3.75086	0.00256669	0.00494668	0.00193069		3.561	0.00869414		2.967	0.000337203		3.309	5.57245e-05
3.75819	0.00256812	0.00498609	0.00193047		3.568	0.00869408		2.973	0.000341968		3.315	5.7646e-05
3.76552	0.0025728	0.00489952	0.00193389		3.575	0.00869326		2.978	0.000340847		3.321	5.92735e-05
3.77284	0.002579	0.00480588	0.00193441		3.582	0.00869405		2.984	0.000340619		3.328	5.83671e-05
3.78017	0.00258354	0.00474849	0.00193996		3.589	0.00869512		2.99	0.000343251		3.334	5.59632e-05
3.78749	0.0025899	0.00474382	0.00194142		3.596	0.00869598		2.996	0.000342756		3.341	5.45445e-05
3.79482	0.00260442	0.00469248	0.00194017		3.603	0.0086974		3.002	0.000341042		3.347	5.47911e-05
3.80214	0.00261178	0.00463353	0.00193669		3.61	0.00870111		3.007	0.000337913		3.354	5.38661e-05
3.80947	0.00262081	0.00458576	0.00193183		3.617	0.00870214		3.013	0.000336552		3.36	5.69503e-05
3.8168	0.00263212	0.004583	0.00192811		3.624	0.00870294		3.019	0.00033266		3.367	5.77796e-05
3.82412	0.00263942	0.00453576	0.00192424		3.631	0.00870349		3.025	0.000335359		3.373	5.75838e-05
3.83145	0.00263913	0.00453838	0.00193233		3.638	0.00870137		3.03	0.000333542		3.379	5.89394e-05
3.83877	0.00264586	0.00449744	0.00193349		3.644	0.00869878		3.036	0.00033154		3.386	5.85495e-05
3.8461	0.00264277	0.00447306	0.00193595		3.651	0.00869693		3.042	0.00033197		3.392	6.01668e-05
3.85343	0.00263811	0.00450338	0.00193626		3.658	0.0086957		3.048	0.000335166		3.399	5.86429e-05
3.86075	0.00264065	0.00447834	0.00193355		3.665	0.00869373		3.054	0.00033154		3.405	5.84135e-05
3.86808	0.00264265	0.0044764	0.0019332		3.672	0.00869452		3.059	0.000334258		3.412	5.65572e-05
3.8754	0.0026422	0.00445802	0.00193023		3.679	0.00869448		3.065	0.00033217		3.418	5.49667e-05
3.88273	0.00264691	0.00449882	0.00193133		3.686	0.00869658		3.071	0.000333857		3.425	5.49663e-05
3.89006	0.00264934	0.00444563	0.00192777		3.693	0.00869905		3.077	0.000328467		3.431	5.40673e-05
3.89738	0.00265316	0.00438182	0.00192651		3.7	0.00870186		3.082	0.000325987		3.438	5.49456e-05
3.90471	0.00266079	0.00438118	0.00193293		3.707	0.0087008		3.088	0.000321695		3.444	5.52646e-05
3.91203	0.00266829	0.00440477	0.00193515		3.714	0.00870217		3.094	0.000323575		3.45	5.76026e-05
3.91936	0.00267551	0.00440003	0.00193515		3.721	0.00869982		3.1	0.000317905		3.457	5.58234e-05
3.92668	0.00269116	0.00438782	0.00193588		3.728	0.00870213		3.106	0.000322259		3.463	5.71117e-05
3.93401	0.00269932	0.00442586	0.0019315		3.735	0.00870098		3.111	0.000318238		3.47	5.48774e-05
3.94134	0.00270134	0.0043449	0.00193272		3.742	0.00870057		3.117	0.000315109		3.476	5.59112e-05
3.94866	0.0026983	0.00430293	0.00193726		3.749	0.00869902		3.123	0.000318468		3.483	5.26069e-05
3.95599	0.0026967	0.00423522	0.00193341		3.756	0.00870006		3.129	0.000325482		3.489	5.51427e-05
3.96332	0.00269364	0.0041937	0.00193432		3.762	0.00869544		3.135	0.000321432		3.496	5.46948e-05
3.97064	0.00269662	0.00414188	0.00192665		3.769	0.00869757		3.14	0.000325412		3.502	5.36836e-05
3.97797	0.00269822	0.0041288	0.00192407		3.776	0.00869678		3.146	0.000325044		3.508	5.39748e-05
3.98529	0.00270239	0.004107	0.00192887		3.783	0.00869751		3.152	0.000320031		3.515	5.36566e-05
3.99262	0.00270802	0.00410278	0.00193288		3.79	0.00869723		3.158	0.000314746		3.521	5.05231e-05
3.99994	0.00271129	0.00408486	0.00193613		3.797	0.00870099		3.163	0.000313261		3.528	5.04399e-05
4.00727	0.00271888	0.00406154	0.00192993		3.804	0.00870221		3.169	0.000310832		3.534	4.90304e-05
4.0146	0.00272623	0.00406603	0.00192677		3.811	0.00870522		3.175	0.000310028		3.541	4.99771e-05
4.02192	0.00272952	0.00405184	0.00192342		3.818	0.00870636		3.181	0.000309378		3.547	5.29973e-05
4.02925	0.00273391	0.00407793	0.00192032		3.825	0.00870688		3.187	0.000308371		3.554	5.3852e-05
4.03657	0.00274129	0.00406566	0.00192508		3.832	0.00870357		3.192	0.00030539		3.56	5.38329e-05
4.0439	0.00273851	0.00407349	0.00192584		3.839	0.00870013		3.198	0.000307318		3.567	5.59001e-05
4.05123	0.00274715	0.00403283	0.00192885		3.846	0.00870093		3.204	0.000305928		3.573	5.37523e-05
4.05855	0.00275206	0.00395076	0.00192938		3.853	0.00870235		3.21	0.000302191		3.579	5.13058e-05
4.06588	0.00276167	0.00393583	0.00192811		3.86	0.00870302		3.216	0.000302434		3.586	5.36661e-05
4.0732	0.00276687	0.0039122	0.00191975		3.867	0.00870637		3.221	0.000304907		3.592	5.1954e-05
4.08053	0.00277404	0.0038336	0.0019223		3.874	0.00870828		3.227	0.000295816		3.599	5.05957e-05
4.08786	0.00277955	0.00378637	0.00192263		3.881	0.00870564		3.233	0.000296661		3.605	5.38879e-05
4.09518	0.0027788	0.00374501	0.00192097		3.887	0.00870284		3.239	0.000293157		3.612	5.26908e-05
4.10251	0.00277875	0.00368542	0.00192639		3.894	0.00870307		3.244	0.000288884		3.618	5.07825e-05
4.10983	0.00278046	0.00362687	0.00192961		3.901	0.00870213		3.25	0.000285278		3.625	4.82531e-05
4.11716	0.00278749	0.00365917	0.00192746		3.908	0.00869844		3.256	0.000285697		3.631	4.83804e-05
4.12448	0.00278995	0.00366319	0.00192326		3.915	0.00869834		3.262	0.000281583		3.638	4.85928e-05
4.13181	0.00280183	0.00361849	0.00192741		3.922	0.00869707		3.268	0.000283597		3.644	5.03234e-05
4.13914	0.00280278	0.00353633	0.00192634		3.929	0.00869416		3.273	0.000287346		3.65	5.28707e-05
4.14646	0.00280926	0.00349545	0.0019233		3.936	0.00869209		3.279	0.00028241		3.657	5.34678e-05
4.15379	0.00280664	0.00348097	0.00191836		3.943	0.00869553		3.285	0.000285482		3.663	5.36157e-05
4.16111	0.00281053	0.00343943	0.00191709		3.95	0.00869372		3.291	0.000284606		3.67	5.3536e-05
4.16844	0.00280901	0.00346396	0.00190771		3.957	0.00869481		3.297	0.0002861		3.676	5.22854e-05
4.17577	0.00281144	0.00353018	0.00190942		3.964	0.00869632		3.302	0.000284121		3.683	5.1243e-05
4.18309	0.00281217	0.00356139	0.00190642		3.971	0.00869923		3.308	0.000287586		3.689	4.85473e-05
4.19042	0.0028195	0.00351459	0.00190581		3.978	0.00869753		3.314	0.000283497		3.696	5.00336e-05
4.19774	0.00282324	0.00357811	0.00190335		3.985	0.00869837		3.32	0.000282311		3.702	4.98623e-05
4.20507	0.002831	0.00359791	0.00190176		3.992	0.00869895		3.325	0.000278052		3.708	4.87316e-05
4.2124	0.00284027	0.00357577	0.00190839		3.999	0.0086969		3.331	0.000272143		3.715	4.98468e-05
4.21972	0.00284524	0.00353842	0.00190716		4.005	0.00869307		3.337	0.000268146		3.721	5.26491e-05
4.22705	0.00284882	0.00352849	0.00191219		4.012	0.00869185		3.343	0.000262887		3.728	5.37948e-05
4.23437	0.00285117	0.00342381	0.00191865		4.019	0.00868927		3.349	0.000260843		3.734	5.54676e-05
4.2417	0.00285525	0.0033288	0.00191716		4.026	0.00868733		3.354	0.000259501		3.741	5.70809e-05
4.24902	0.00285382	0.00330236	0.00191788		4.033	0.00868821		3.36	0.00026324		3.747	5.6769e-05
4.25635	0.00284968	0.00325179	0.00191525		4.04	0.00868891		3.366	0.000261347		3.754	5.67174e-05
4.26368	0.00284986	0.00322981	0.00190849		4.047	0.00868629		3.372	0.000263445		3.76	5.52283e-05
4.271	0.00285768	0.0032499	0.00190945		4.054	0.00868695		3.377	0.000261847		3.767	5.40123e-05
4.27833	0.00285768	0.00330322	0.00191196		4.061	0.00868475		3.383	0.000261695		3.773	5.24533e-05
4.28566	0.00286752	0.00329347	0.00191704		4.068	0.00868383		3.389	0.000256871		3.779	5.19173e-05
4.29298	0.00287818	0.00328499	0.00191845		4.075	0.00868187		3.395	0.000255689		3.786	4.83218e-05
4.30031	0.00288088	0.00325144	0.00191965		4.082	0.00868178		3.401	0.000258324		3.792	4.81967e-05
4.30763	0.00288319	0.00320952	0.0019197		4.089	0.00867705		3.406	0.000260363		3.799	4.88311e-05
4.31496	0.00288353	0.00320207	0.00191262		4.096	0.00867586		3.412	0.000257501		3.805	4.93067e-05
4.32228	0.00287787	0.00321217	0.00191086		4.103	0.00867213		3.418	0.000255447		3.812	4.90708e-05
4.32961	0.00288513	0.00320881	0.00190469		4.11	0.00867197		3.424	0.000257454		3.818	4.91949e-05
4.33694	0.00288824	0.00322528	0.00189845		4.117	0.00866978		3.43	0.00025837		3.825	4.62967e-05
4.34426	0.00289216	0.00320859	0.00190059		4.124	0.00866984		3.435	0.000255521		3.831	4.30995e-05
4.35159	0.00289153	0.00318645	0.00190742		4.13	0.00866908		3.441	0.000251726		3.837	4.29606e-05
4.35891	0.00289653	0.00315014	0.00190522		4.137	0.00866791		3.447	0.000253547		3.844	4.43834e-05
4.36624	0.00289204	0.00311747	0.00191468		4.144	0.00866692		3.453	0.000249543		3.85	4.58001e-05
4.37357	0.00289879	0.0031068	0.0019201		4.151	0.0086687		3.458	0.000245431		3.857	4.54194e-05
4.38089	0.00289797	0.00303767	0.00192137		4.158	0.00866662		3.464	0.000240695		3.863	4.52703e-05
4.38822	0.00290973	0.00302665	0.00192307		4.165	0.00866491		3.47	0.000247003		3.87	4.5125e-05
4.39554	0.00291307	0.00302107	0.00192101		4.172	0.00866483		3.476	0.000249307		3.876	4.41691e-05
4.40287	0.00292404	0.00296635	0.00190804		4.179	0.00866358		3.482	0.000249282		3.883	4.31644e-05
4.41019	0.00292687	0.00298696	0.00190133		4.186	0.00865854		3.487	0.000248783		3.889	4.56853e-05
4.41752	0.00292781	0.00305466	0.00189597		4.193	0.0086601		3.493	0.000249933		3.896	4.87646e-05
4.42485	0.0029288	0.00304606	0.00189447		4.2	0.00866118		3.499	0.000244817		3.902	4.82797e-05
4.43217	0.00292869	0.00309811	0.0019001		4.207	0.00865911		3.505	0.000240181		3.908	4.90786e-05
4.4395	0.00292671	0.00313726	0.00190742		4.214	0.00866089		3.511	0.00023601		3.915	4.59412e-05
4.44682	0.00292062	0.00309925	0.00191024		4.221	0.00866293		3.516	0.000232668		3.921	4.49765e-05
4.45415	0.00292534	0.0030219	0.00191112		4.228	0.00866394		3.522	0.000231473		3.928	4.27528e-05
4.46148	0.0029307	0.00295019	0.00190679		4.235	0.00866188		3.528	0.000232789		3.934	4.37133e-05
4.4688	0.00293598	0.0028948	0.00190156		4.242	0.00866013		3.534	0.000234935		3.941	4.40784e-05
4.47613	0.00294002	0.00286971	0.00189423		4.248	0.00865549		3.539	0.000240599		3.947	4.48078e-05
4.48345	0.00294751	0.00286438	0.00189466		4.255	0.00865275		3.545	0.000243661		3.954	4.53633e-05
4.49078	0.00294906	0.0028624	0.00189796		4.262	0.00864833		3.551	0.000242428		3.96	4.5119e-05
4.49811	0.00294914	0.00282175	0.00190806		4.269	0.00864797		3.557	0.000239696		3.966	4.31798e-05
4.50543	0.00295096	0.00284375	0.00191365		4.276	0.00864851		3.563	0.000238444		3.973	4.19046e-05
4.51276	0.00295216	0.00281316	0.00191274		4.283	0.00864936		3.568	0.000230891		3.979	4.13379e-05
4.52008	0.00295478	0.00279926	0.00191731		4.29	0.00864947		3.574	0.000225293		3.986	4.12712e-05
4.52741	0.00295789	0.00276484	0.00191423		4.297	0.00865196		3.58	0.000227094		3.992	3.90185e-05
4.53474	0.0029616	0.00277042	0.00190226		4.304	0.00864981		3.586	0.000230818		3.999	4.28751e-05
4.54206	0.00296262	0.00271777	0.00190257		4.311	0.00864816		3.592	0.000227371		4.005	4.37715e-05
4.54939	0.00296602	0.00277177	0.00189838		4.318	0.00864544		3.597	0.000228834		4.012	4.54346e-05
4.55671	0.00297892	0.00270756	0.00190429		4.325	0.00864391		3.603	0.00022722		4.018	4.5046e-05
4.56404	0.00298441	0.0027033	0.00190806		4.332	0.00864084		3.609	0.000224038		4.025	4.7641e-05
4.57137	0.00298484	0.00273333	0.00190992		4.339	0.00864039		3.615	0.000219611		4.031	4.40988e-05
4.57869	0.00298647	0.00271417	0.00190806		4.346	0.0086374		3.62	0.000216497		4.037	4.39567e-05
4.58602	0.00298839	0.00261556	0.00190156		4.353	0.00863918		3.626	0.000217349		4.044	4.45628e-05
4.59334	0.00298882	0.00262404	0.0018949		4.36	0.00863824		3.632	0.000221274		4.05	4.36539e-05
4.60067	0.00298876	0.00260692	0.00189397		4.367	0.00863576		3.638	0.000220324		4.057	4.2384e-05
4.60799	0.00299168	0.00256	0.00189568		4.373	0.00863829		3.644	0.000215945		4.063	4.60679e-05
4.61532	0.00299694	0.00259769	0.00188948		4.38	0.00863765		3.649	0.000218018		4.07	4.50852e-05
4.62265	0.00299617	0.0025611	0.00189028		4.387	0.00863579		3.655	0.000216311		4.076	4.27229e-05
4.62997	0.0029982	0.0025328	0.001889		4.394	0.0086341		3.661	0.000213613		4.083	4.41099e-05
4.6373	0.0030043	0.0025505	0.00188783		4.401	0.00863248		3.667	0.000211517		4.089	4.5912e-05
4.64462	0.00300882	0.00249012	0.00189537		4.408	0.0086285		3.672	0.000213048		4.095	4.3474e-05
4.65195	0.00300964	0.00245761	0.00189353		4.415	0.00862688		3.678	0.000208732		4.102	4.36957e-05
4.65928	0.00301764	0.00245915	0.00188899		4.422	0.00862408		3.684	0.000208247		4.108	4.3285e-05
4.6666	0.0030259	0.00241099	0.00188584		4.429	0.00862583		3.69	0.000205332		4.115	4.41107e-05
4.67393	0.00302253	0.00239728	0.00188429		4.436	0.0086268		3.696	0.000204436		4.121	4.16386e-05
4.68125	0.0030232	0.00248559	0.00188052		4.443	0.00862329		3.701	0.000206581		4.128	4.08977e-05
4.68858	0.00302737	0.00245017	0.00188455		4.45	0.00862547		3.707	0.000205238		4.134	4.18082e-05
4.6959	0.00303508	0.00245741	0.00188978		4.457	0.00862591		3.713	0.000204208		4.141	4.15109e-05
4.70323	0.00303075	0.00249083	0.00189425		4.464	0.00862309		3.719	0.000204588		4.147	4.06329e-05
4.71056	0.0030301	0.00249665	0.00189447		4.471	0.00862323		3.725	0.000205566		4.154	3.92178e-05
4.71788	0.00303829	0.00249067	0.00189258		4.478	0.00862653		3.73	0.000203456		4.16	4.17003e-05
4.72521	0.00303789	0.00251192	0.00189989		4.485	0.00862539		3.736	0.000206033		4.166	4.19456e-05
4.73254	0.0030339	0.00251112	0.00190187		4.492	0.0086252		3.742	0.000208236		4.173	4.11762e-05
4.73986	0.00304393	0.00247842	0.00190078		4.498	0.00862771		3.748	0.000205409		4.179	4.12735e-05
4.74719	0.00304978	0.00242381	0.00189561		4.505	0.00862498		3.753	0.000202221		4.186	3.96932e-05
4.75451	0.00305015	0.00239809	0.00188881		4.512	0.0086232		3.759	0.000203734		4.192	3.92638e-05
4.76184	0.00305171	0.00236782	0.00188973		4.519	0.00862382		3.765	0.00020441		4.199	3.68301e-05
4.76917	0.00305746	0.00236503	0.00189004		4.526	0.00862029		3.771	0.000201796		4.205	3.80511e-05
4.77649	0.0030525	0.00231278	0.00189442		4.533	0.0086151		3.777	0.000206219		4.212	3.69327e-05
4.78382	0.00305457	0.00236765	0.00190137		4.54	0.0086126		3.782	0.000206531		4.218	3.78761e-05
4.79114	0.00305387	0.00238558	0.00189602		4.547	0.00861499		3.788	0.000202293		4.225	3.60221e-05
4.79847	0.00305682	0.00233204	0.00189495		4.554	0.00861351		3.794	0.000198429		4.231	3.75857e-05
4.80579	0.00305702	0.00235834	0.00189624		4.561	0.0086138		3.8	0.000192157		4.237	3.68714e-05
4.81312	0.0030613	0.0023737	0.0018937		4.568	0.00861493		3.806	0.000195128		4.244	3.90421e-05
4.82045	0.00306499	0.00233936	0.00189196		4.575	0.00861414		3.811	0.000196739		4.25	3.94227e-05
4.82777	0.00307144	0.00228331	0.00189136		4.582	0.00861113		3.817	0.000200774		4.257	4.31813e-05
4.8351	0.00307604	0.00231508	0.00188644		4.589	0.0086109		3.823	0.000202232		4.263	4.47411e-05
4.84242	0.00308433	0.00232264	0.00188314		4.596	0.00860975		3.829	0.000209319		4.27	4.70732e-05
4.84975	0.00308748	0.0023036	0.00188656		4.603	0.00860913		3.834	0.00020807		4.276	4.88957e-05
4.85708	0.00309056	0.00233967	0.00188883		4.61	0.0086084		3.84	0.000202364		4.283	4.94507e-05
4.8644	0.0030894	0.0023957	0.00189375		4.616	0.00860656		3.846	0.0001975		4.289	4.88955e-05
4.87173	0.00309623	0.00238584	0.00189378		4.623	0.00860508		3.852	0.000202978		4.295	4.99793e-05
4.87905	0.00309694	0.0023362	0.00189196		4.63	0.00860689		3.858	0.000203632		4.302	5.19342e-05
4.88638	0.00309532	0.00225874	0.00188883		4.637	0.00860617		3.863	0.000199595		4.308	5.35827e-05
4.8937	0.00309775	0.00221779	0.00188842		4.644	0.00860595		3.869	0.000205697		4.315	5.24954e-05
4.90103	0.00310176	0.00217374	0.00188904		4.651	0.00860447		3.875	0.00020784		4.321	5.12143e-05
4.90836	0.00310181	0.00217574	0.00188458		4.658	0.00860526		3.881	0.000202894		4.328	4.89403e-05
4.91568	0.00309984	0.00220085	0.0018829		4.665	0.00860682		3.887	0.00020361		4.334	4.92397e-05
4.92301	0.00310056	0.00223798	0.00188501		4.672	0.00860666		3.892	0.000205775		4.341	4.40819e-05
4.93033	0.00309753	0.00218617	0.0018906		4.679	0.00860881		3.898	0.000207721		4.347	4.23294e-05
4.93766	0.00310251	0.00219387	0.00189158		4.686	0.00860962		3.904	0.000202656		4.354	3.97736e-05
4.94499	0.00309563	0.00220212	0.0018959		4.693	0.00860901		3.91	0.000204077		4.36	3.83368e-05
4.95231	0.00309838	0.00216559	0.00189611		4.7	0.00860684		3.915	0.000197847		4.366	3.61982e-05
4.95964	0.00309956	0.0021293	0.00189096		4.707	0.0086042		3.921	0.000195754		4.373	3.67851e-05
4.96696	0.00310615	0.00210938	0.00188161		4.714	0.00860512		3.927	0.000186404		4.379	3.45052e-05
4.97429	0.00310874	0.00204114	0.00187886		4.721	0.00860538		3.933	0.000188392		4.386	3.56186e-05
4.98162	0.00311357	0.00205005	0.00188106		4.728	0.00860548		3.939	0.000187964		4.392	3.75973e-05
4.98894	0.00311841	0.00204624	0.00188328		4.735	0.0086039		3.944	0.000189152		4.399	3.77415e-05
4.99627	0.00312737	0.00205996	0.00188646		4.741	0.0086066		3.95	0.000192739		4.405	3.71156e-05
5.00359	0.00312596	0.00201991	0.00188821		4.748	0.00860007		3.956	0.000193283		4.412	4.06309e-05
5.01092	0.00313026	0.0020686	0.00187991		4.755	0.00859725		3.962	0.000194754		4.418	3.98993e-05
5.01825	0.0031298	0.00206316	0.00187442		4.762	0.00859562		3.967	0.000192464		4.424	3.84e-05
5.02557	0.00312967	0.00205584	0.00187172		4.769	0.00859604		3.973	0.000195579		4.431	3.7817e-05
5.0329	0.00312994	0.00203235	0.001869		4.776	0.00859396		3.979	0.000194558		4.437	3.96152e-05
5.04022	0.00313649	0.00208573	0.00187652		4.783	0.00859403		3.985	0.000194958		4.444	3.7529e-05
5.04755	0.00314001	0.00199933	0.00188267		4.79	0.0085948		3.991	0.000197237		4.45	3.90411e-05
5.05488	0.003146	0.001965	0.00188472		4.797	0.00859461		3.996	0.0001969		4.457	3.76856e-05
5.0622	0.00314946	0.00200885	0.00188398		4.804	0.00859292		4.002	0.00019547		4.463	3.86662e-05
5.06953	0.00315053	0.00199956	0.00188276		4.811	0.00859587		4.008	0.000187119		4.47	3.72175e-05
5.07685	0.00315328	0.00196771	0.00188142		4.818	0.00859712		4.014	0.000189183		4.476	3.74603e-05
5.08418	0.00314977	0.00202038	0.00188319		4.825	0.00859555		4.02	0.000193232		4.483	3.6025e-05
5.0915	0.0031497	0.00202976	0.00188909		4.832	0.00859555		4.025	0.000193359		4.489	3.83055e-05
5.09883	0.00315779	0.00203828	0.00189547		4.839	0.00859774		4.031	0.000193074		4.495	3.84707e-05
5.10616	0.00315734	0.00197633	0.00188914		4.846	0.0085954		4.037	0.000194254		4.502	3.87205e-05
5.11348	0.00316071	0.00196123	0.00189071		4.853	0.00859823		4.043	0.000192632		4.508	3.83645e-05
5.12081	0.00316341	0.00198215	0.00188407		4.859	0.00859852		4.048	0.000188245		4.515	3.86006e-05
5.12813	0.00317127	0.00200012	0.00187648		4.866	0.0085979		4.054	0.000189655		4.521	3.8073e-05
5.13546	0.0031691	0.0019285	0.00187875		4.873	0.00859467		4.06	0.000184374		4.528	3.91151e-05
5.14279	0.00316748	0.0019701	0.00188494		4.88	0.0085931		4.066	0.000186508		4.534	3.83693e-05
5.15011	0.00317242	0.00191182	0.00188169		4.887	0.00859112		4.072	0.000188626		4.541	3.93441e-05
5.15744	0.00318557	0.00187379	0.00188095		4.894	0.00859355		4.077	0.000183566		4.547	4.07245e-05
5.16476	0.00318665	0.00184098	0.00188218		4.901	0.00859382		4.083	0.000176702		4.553	4.20264e-05
5.17209	0.00319275	0.00180548	0.00187782		4.908	0.00859413		4.089	0.000176464		4.56	4.381e-05
5.17941	0.00319761	0.00175889	0.00188367		4.915	0.0085947		4.095	0.000177583		4.566	4.78331e-05
5.18674	0.00319972	0.00177092	0.00188539		4.922	0.00859497		4.101	0.000174774		4.573	4.56119e-05
5.19407	0.00318801	0.00173368	0.00188379		4.929	0.00859076		4.106	0.000178723		4.579	4.81497e-05
5.20139	0.00318868	0.00171704	0.00187568		4.936	0.00858894		4.112	0.000181275		4.586	4.7664e-05
5.20872	0.00319298	0.00174672	0.00187918		4.943	0.00858925		4.118	0.000183681		4.592	4.52539e-05
5.21604	0.00319997	0.00183055	0.00187196		4.95	0.00858843		4.124	0.000177286		4.599	4.26174e-05
5.22337	0.00320116	0.00185452	0.00187291		4.957	0.0085904		4.129	0.000173483		4.605	4.41268e-05
5.2307	0.00321105	0.0018595	0.0018775		4.964	0.00859313		4.135	0.000172144		4.612	4.09415e-05
5.23802	0.00321529	0.0018853	0.00187793		4.971	0.00859337		4.141	0.000171404		4.618	4.0491e-05
5.24535	0.00321566	0.00188623	0.00188144		4.978	0.00859146		4.147	0.000171217		4.624	4.33794e-05
5.25267	0.00321726	0.00188198	0.00188572		4.984	0.00859077		4.153	0.000174859		4.631	4.39115e-05
5.26	0.00321769	0.00190308	0.00189153		4.991	0.00858824		4.158	0.000173052		4.637	4.49621e-05
5.26733	0.00322055	0.00188715	0.00188562		4.998	0.00858404		4.164	0.000169859		4.644	4.44493e-05
5.27465	0.00321969	0.0018458	0.00189298		5.005	0.00858288		4.17	0.000169846		4.65	4.63126e-05
5.28198	0.00322263	0.00183971	0.00189702		5.012	0.0085835		4.176	0.000168678		4.657	4.53404e-05
5.2893	0.00323012	0.00177055	0.00189229		5.019	0.00858783		4.182	0.000164357		4.663	4.67487e-05
5.29663	0.00323224	0.00175457	0.00189599		5.026	0.00859075		4.187	0.000163699		4.67	4.40924e-05
5.30396	0.00322891	0.00177759	0.00189459		5.033	0.00859535		4.193	0.00016386		4.676	4.3811e-05
5.31128	0.00323378	0.0018046	0.00188035		5.04	0.00859674		4.199	0.000161511		4.682	4.17652e-05
5.31861	0.0032314	0.00179597	0.00188661		5.047	0.00859952		4.205	0.000165255		4.689	3.83559e-05
5.32593	0.00322421	0.00185437	0.00188694		5.054	0.0085966		4.21	0.000166991		4.695	3.4253e-05
5.33326	0.00322819	0.00182933	0.00188611		5.061	0.00859231		4.216	0.000163488		4.702	3.53956e-05
5.34058	0.0032341	0.0018177	0.00188976		5.068	0.00858891		4.222	0.000167396		4.708	3.61194e-05
5.34791	0.0032329	0.00177268	0.0018969		5.075	0.00858893		4.228	0.000168203		4.715	3.99328e-05
5.35524	0.00323418	0.00174784	0.00188697		5.082	0.00858719		4.234	0.00016991		4.721	4.10144e-05
5.36256	0.0032375	0.00172883	0.00188694		5.089	0.00858795		4.239	0.000173498		4.728	4.25763e-05
5.36989	0.0032409	0.00173239	0.00189019		5.096	0.00858952		4.245	0.000179042		4.734	4.1961e-05
5.37721	0.00323413	0.00171107	0.0018938		5.102	0.0085925		4.251	0.000178755		4.741	4.08228e-05
5.38454	0.00323913	0.00169492	0.00189421		5.109	0.00859042		4.257	0.000174669		4.747	3.79297e-05
5.39187	0.0032341	0.00167541	0.00189755		5.116	0.00858967		4.262	0.00017014		4.753	3.58962e-05
5.39919	0.0032379	0.00167984	0.00190011		5.123	0.00858723		4.268	0.000160466		4.76	3.77693e-05
5.40652	0.00323716	0.00164234	0.00190472		5.13	0.0085884		4.274	0.000154532		4.766	3.79829e-05
5.41384	0.00324218	0.00168193	0.0018953		5.137	0.00858667		4.28	0.000149497		4.773	3.8302e-05
5.42117	0.00323849	0.00170057	0.0018931		5.144	0.00858697		4.286	0.000154928		4.779	3.91736e-05
5.4285	0.00324159	0.0016923	0.00189562		5.151	0.00859108		4.291	0.000156579		4.786	3.72874e-05
5.43582	0.00324101	0.00168732	0.00188634		5.158	0.00858965		4.297	0.00016203		4.792	3.69621e-05
5.44315	0.00324672	0.00169555	0.00189435		5.165	0.00858869		4.303	0.000165522		4.799	3.49309e-05
5.45047	0.00325023	0.00169584	0.00189556		5.172	0.00858747		4.309	0.00016393		4.805	3.42176e-05
5.4578	0.0032536	0.00162677	0.00189607		5.179	0.00858532		4.315	0.000162125		4.811	3.1909e-05
5.46513	0.00326605	0.00159256	0.00189929		5.186	0.0085797		4.32	0.000157631		4.818	3.54843e-05
5.47245	0.00326804	0.00157815	0.00189148		5.193	0.00858089		4.326	0.000155127		4.824	3.83151e-05
5.47978	0.00327071	0.00154751	0.00188754		5.2	0.00857882		4.332	0.000155097		4.831	4.02062e-05
5.4871	0.00327189	0.00157587	0.00189053		5.207	0.00858101		4.338	0.000162888		4.837	4.02906e-05
5.49443	0.00327871	0.00160573	0.0018885		5.214	0.00858311		4.343	0.000159828		4.844	4.14908e-05
5.50176	0.0032772	0.00165896	0.00188718		5.221	0.00858701		4.349	0.000163149		4.85	4.2558e-05
5.50908	0.00328563	0.00161733	0.00188863		5.227	0.00858626		4.355	0.000167025		4.857	4.04457e-05
5.51641	0.0032863	0.00162288	0.0018942		5.234	0.00858945		4.361	0.000163323		4.863	3.91207e-05
5.52373	0.00328645	0.00158593	0.00188971		5.241	0.00858873		4.367	0.000163849		4.87	3.84186e-05
5.53106	0.00328673	0.00158744	0.0018937		5.248	0.00858623		4.372	0.000165562		4.876	3.64554e-05
5.53838	0.00328499	0.00150703	0.00189062		5.255	0.00858313		4.378	0.000164963		4.882	3.71477e-05
5.54571	0.00328223	0.00146534	0.00188794		5.262	0.00858494		4.384	0.00015944		4.889	3.63431e-05
5.55304	0.00328081	0.00140365	0.00188642		5.269	0.00858343		4.39	0.000164973		4.895	3.56163e-05
5.56036	0.0032844	0.00138046	0.00188364		5.276	0.00858134		4.396	0.000159609		4.902	3.5128e-05
5.56769	0.00328439	0.00136453	0.00188592		5.283	0.0085829		4.401	0.000158579		4.908	3.53599e-05
5.57501	0.00328205	0.00144702	0.00188809		5.29	0.00858487		4.407	0.000159653		4.915	3.67408e-05
5.58234	0.00328697	0.00147298	0.00188895		5.297	0.00858202		4.413	0.000162709		4.921	3.43681e-05
5.58967	0.00329073	0.00153378	0.0018888		5.304	0.00858215		4.419	0.000168535		4.928	3.24735e-05
5.59699	0.00328467	0.00158736	0.00188739		5.311	0.00858469		4.424	0.000167751		4.934	3.60143e-05
5.60432	0.00329236	0.0015623	0.0018921		5.318	0.00858448		4.43	0.000166913		4.941	3.45393e-05
5.61164	0.00329756	0.00150595	0.00189186		5.325	0.00858562		4.436	0.000168924		4.947	3.39898e-05
5.61897	0.00330328	0.00150817	0.00189165		5.332	0.0085843		4.442	0.00016906		4.953	3.37799e-05
5.62629	0.00330811	0.00141491	0.0018928		5.339	0.00858126		4.448	0.000165948		4.96	3.87214e-05
5.63362	0.00331276	0.00142587	0.00188766		5.346	0.00858181		4.453	0.000168888		4.966	3.77585e-05
5.64095	0.00331154	0.00144243	0.00189117		5.352	0.0085804		4.459	0.000169701		4.973	3.7563e-05
5.64827	0.00331055	0.00150796	0.00188407		5.359	0.00857721		4.465	0.0001672		4.979	4.0248e-05
5.6556	0.00330587	0.00151338	0.0018855		5.366	0.00857979		4.471	0.000165708		4.986	4.05668e-05
5.66293	0.00330026	0.00152262	0.00188782		5.373	0.00858301		4.477	0.000161842		4.992	3.94501e-05
5.67025	0.00330383	0.00146964	0.00187796		5.38	0.00858214		4.482	0.000163879		4.999	3.77334e-05
5.67758	0.00330899	0.0014583	0.00186899		5.387	0.00858318		4.488	0.000166733		5.005	3.58527e-05
5.6849	0.00330618	0.00140723	0.0018776		5.394	0.00858447		4.494	0.000168298		5.011	3.72307e-05
5.69223	0.00331464	0.0013912	0.00187748		5.401	0.00858306		4.5	0.000168663		5.018	3.69908e-05
5.69955	0.00332309	0.00135355	0.00188362		5.408	0.00858137		4.505	0.00017045		5.024	3.65122e-05
5.70688	0.0033248	0.00129646	0.00188771		5.415	0.00858248		4.511	0.000163851		5.031	3.92442e-05
5.71421	0.00331998	0.00123843	0.00188462		5.422	0.00858094		4.517	0.000166455		5.037	4.14883e-05
5.72153	0.00331883	0.00120396	0.00188689		5.429	0.0085834		4.523	0.000166371		5.044	4.11434e-05
5.72886	0.00331913	0.00113485	0.00188335		5.436	0.00858399		4.529	0.000168729		5.05	4.02918e-05
5.73618	0.0033172	0.00117017	0.00188412		5.443	0.00858408		4.534	0.000173469		5.057	4.10873e-05
5.74351	0.00331788	0.00118697	0.00187614		5.45	0.00857931		4.54	0.000176099		5.063	3.90894e-05
5.75084	0.00332049	0.00119247	0.0018786		5.457	0.00858317		4.546	0.000174874		5.07	3.53754e-05
5.75816	0.00332621	0.00118858	0.0018748		5.464	0.00858065		4.552	0.000171297		5.076	3.39074e-05
5.76549	0.00332458	0.00122162	0.00187409		5.47	0.00858226		4.557	0.000172902		5.082	3.3288e-05
5.77281	0.00333047	0.00120498	0.00188247		5.477	0.00858211		4.563	0.000168998		5.089	3.14352e-05
5.78014	0.00332969	0.00122364	0.00188262		5.484	0.00858707		4.569	0.000172243		5.095	3.18371e-05
5.78747	0.00333175	0.00122505	0.00187853		5.491	0.00858525		4.575	0.000172373		5.102	3.14921e-05
5.79479	0.00333445	0.00123545	0.00187851		5.498	0.0085841		4.581	0.000174385		5.108	3.45322e-05
5.80212	0.00333407	0.00119211	0.00187776		5.505	0.00858303		4.586	0.00017356		5.115	3.18658e-05
5.80944	0.00333098	0.00117255	0.00187005		5.512	0.00858259		4.592	0.000172172		5.121	3.31469e-05
5.81677	0.00333081	0.00118923	0.00187435		5.519	0.00857973		4.598	0.000170011		5.128	3.36593e-05
5.82409	0.00333531	0.00115629	0.00187277		5.526	0.00858011		4.604	0.000168466		5.134	3.43411e-05
5.83142	0.0033406	0.00125941	0.00187062		5.533	0.00857938		4.61	0.000169119		5.14	3.39344e-05
5.83875	0.0033438	0.0012294	0.00187387		5.54	0.0085789		4.615	0.000165936		5.147	3.53059e-05
5.84607	0.00333918	0.00124465	0.0018771		5.547	0.00858032		4.621	0.000164181		5.153	3.32613e-05
5.8534	0.00333963	0.001238	0.00187851		5.554	0.00858102		4.627	0.000165742		5.16	3.43414e-05
5.86072	0.00333902	0.0012222	0.00188735		5.561	0.00857545		4.633	0.000160175		5.166	3.30749e-05
5.86805	0.00333488	0.00117715	0.00188517		5.568	0.00857503		4.638	0.000159853		5.173	3.38633e-05
5.87538	0.0033364	0.00124445	0.00187972		5.575	0.00857493		4.644	0.000163217		5.179	3.37733e-05
5.8827	0.0033391	0.0011809	0.00187972		5.582	0.00857356		4.65	0.000168123		5.186	3.50006e-05
5.89003	0.00334522	0.00120108	0.00187359		5.589	0.0085718		4.656	0.000168206		5.192	3.35562e-05
5.89735	0.00334654	0.0011813	0.00187361		5.595	0.00857435		4.662	0.000175006		5.199	3.66983e-05
5.90468	0.00334828	0.00114659	0.00187373		5.602	0.00857674		4.667	0.000173533		5.205	3.41465e-05
5.912	0.00335019	0.00108349	0.00187311		5.609	0.00857868		4.673	0.000169894		5.211	3.4485e-05
5.91933	0.00335348	0.00107508	0.00187562		5.616	0.00857692		4.679	0.000165128		5.218	3.5437e-05
5.92666	0.00335022	0.00102407	0.001868		5.623	0.00857615		4.685	0.000157427		5.224	3.98142e-05
5.93398	0.0033522	0.0010453	0.00187282		5.63	0.00857477		4.691	0.000153453		5.231	4.00648e-05
5.94131	0.00335397	0.00106571	0.00187325		5.637	0.00857317		4.696	0.000151849		5.237	4.62992e-05
5.94864	0.00335568	0.0010115	0.00187691		5.644	0.00857274		4.702	0.000149853		5.244	4.8723e-05
5.95596	0.00335185	0.00100917	0.00187836		5.651	0.00857554		4.708	0.000147981		5.25	4.73495e-05
5.96329	0.00335515	0.000995274	0.00188316		5.658	0.00857606		4.714	0.000151289		5.257	4.43445e-05
5.97061	0.0033572	0.000935187	0.00188087		5.665	0.00857811		4.719	0.000149829		5.263	4.23873e-05
5.97794	0.00335854	0.000927961	0.0018835		5.672	0.00857933		4.725	0.000149011		5.269	3.96314e-05
5.98527	0.0033609	0.000971747	0.00187709		5.679	0.00857819		4.731	0.000152267		5.276	4.0818e-05
5.99259	0.00336667	0.00100635	0.00186771		5.686	0.00857516		4.737	0.000152609		5.282	4.13634e-05
5.99992	0.00336271	0.00104579	0.00186271		5.693	0.00857679		4.743	0.000153217		5.289	4.39206e-05
6.00724	0.00335947	0.00102139	0.00186059		5.7	0.00857563		4.748	0.000155178		5.295	4.36347e-05
6.01457	0.00335896	0.000979097	0.00186463		5.707	0.00857435		4.754	0.000150517		5.302	4.57295e-05
6.02189	0.00336507	0.000943106	0.00186312		5.713	0.00857278		4.76	0.000146949		5.308	4.36231e-05
6.02922	0.0033638	0.000987124	0.00186783		5.72	0.00857617		4.766	0.000149925		5.315	4.3065e-05
6.03655	0.00336317	0.000979805	0.0018642		5.727	0.00857588		4.772	0.000147336		5.321	4.20095e-05
6.04387	0.00336656	0.00100441	0.00185959		5.734	0.00857814		4.777	0.000150627		5.328	4.25374e-05
6.0512	0.00336699	0.000991992	0.00186156		5.741	0.00857854		4.783	0.000154652		5.334	4.35465e-05
6.05852	0.00336293	0.00102812	0.0018641		5.748	0.00858303		4.789	0.000154044		5.34	4.34599e-05
6.06585	0.00336806	0.000984504	0.00186539		5.755	0.00858206		4.795	0.000148713		5.347	4.28634e-05
6.07317	0.00337012	0.000909488	0.00187083		5.762	0.00858249		4.8	0.000151934		5.353	4.10178e-05
6.0805	0.00337004	0.000925403	0.00186586		5.769	0.00858269		4.806	0.000143348		5.36	4.1387e-05
6.08783	0.0033736	0.000931566	0.00186023		5.776	0.00858451		4.812	0.000142776		5.366	3.9211e-05
6.09515	0.00337611	0.000938207	0.00185939		5.783	0.00858358		4.818	0.000140834		5.373	4.21608e-05
6.10248	0.00337672	0.000989666	0.0018528		5.79	0.0085846		4.824	0.000139913		5.379	4.24651e-05
6.1098	0.00337785	0.00104998	0.00185566		5.797	0.00858534		4.829	0.000132739		5.386	4.01529e-05
6.11713	0.00338212	0.00105377	0.0018518		5.804	0.00858495		4.835	0.000133554		5.392	4.10155e-05
6.12446	0.00339113	0.00101983	0.00185146		5.811	0.00858315		4.841	0.000132296		5.398	4.11703e-05
6.13178	0.00339365	0.00101657	0.00185136		5.818	0.00858037		4.847	0.000134858		5.405	3.65096e-05
6.13911	0.00339575	0.00102487	0.00184718		5.825	0.00857995		4.853	0.00013359		5.411	3.5927e-05
6.14644	0.00339594	0.00104327	0.00184988		5.832	0.0085793		4.858	0.000137313		5.418	3.73069e-05
6.15376	0.00339694	0.000986754	0.00184518		5.838	0.0085771		4.864	0.000136016		5.424	3.80488e-05
6.16109	0.00339175	0.00100193	0.00184484		5.845	0.0085769		4.87	0.00013133		5.431	3.85478e-05
6.16841	0.0033926	0.000935264	0.00184752		5.852	0.00857743		4.876	0.000130176		5.437	3.86621e-05
6.17574	0.00338988	0.000872619	0.00185041		5.859	0.00857353		4.881	0.000128599		5.444	3.93295e-05
6.18306	0.00339172	0.000871849	0.00185562		5.866	0.00857746		4.887	0.000123856		5.45	3.93198e-05
6.19039	0.00339418	0.000858753	0.00186154		5.873	0.00857816		4.893	0.000119747		5.457	3.7357e-05
6.19772	0.00339346	0.00088838	0.0018624		5.88	0.00858041		4.899	0.000121682		5.463	3.53995e-05
6.20504	0.0033929	0.000806816	0.00186431		5.887	0.0085802		4.905	0.000117717		5.469	3.69565e-05
6.21237	0.00339568	0.000811115	0.00186623		5.894	0.00858026		4.91	0.000119229		5.476	3.83231e-05
6.21969	0.00339971	0.000841543	0.00186047		5.901	0.00857245		4.916	0.000121004		5.482	3.96075e-05
6.22702	0.00339761	0.000872111	0.00185954		5.908	0.00857243		4.922	0.000121198		5.489	3.84266e-05
6.23435	0.00340167	0.000861757	0.00185843		5.915	0.00856968		4.928	0.000122477		5.495	3.63592e-05
6.24167	0.00339992	0.000946911	0.00185088		5.922	0.00856725		4.933	0.000121587		5.502	3.57362e-05
6.249	0.00340533	0.000959175	0.00185554		5.929	0.00857123		4.939	0.00011791		5.508	3.89357e-05
6.25632	0.00340536	0.000917145	0.0018575		5.936	0.00857451		4.945	0.000116689		5.515	3.8952e-05
6.26365	0.0034052	0.000927822	0.00185194		5.943	0.00857384		4.951	0.000113762		5.521	3.91313e-05
6.27097	0.0034034	0.000896438	0.00185057		5.95	0.00857366		4.957	0.000110872		5.528	4.45809e-05
6.2783	0.00340603	0.000849201	0.0018463		5.956	0.00857636		4.962	0.000112385		5.534	4.39681e-05
6.28563	0.00340552	0.000854809	0.00185051		5.963	0.00857311		4.968	0.000117206		5.54	3.96667e-05
6.29295	0.00340364	0.000814319	0.00185136		5.97	0.00857678		4.974	0.000118143		5.547	3.85738e-05
6.30028	0.00340806	0.000788251	0.00185722		5.977	0.00858118		4.98	0.000121229		5.553	3.69228e-05
6.3076	0.00340948	0.000816476	0.00185573		5.984	0.00858404		4.986	0.000122895		5.56	3.5617e-05
6.31493	0.00340785	0.000845349	0.00185205		5.991	0.00858339		4.991	0.00011951		5.566	3.8286e-05
6.32226	0.0034083	0.000830882	0.00184357		5.998	0.00858334		4.997	0.000115875		5.573	3.88596e-05
6.32958	0.00340945	0.000858907	0.00184422		6.005	0.00858199		5.003	0.000114984		5.579	3.94283e-05
6.33691	0.00341615	0.000900275	0.00184487		6.012	0.0085771		5.009	0.00011056		5.586	4.17473e-05
6.34423	0.00341792	0.000846689	0.00184195		6.019	0.00857542		5.014	0.000111356		5.592	3.93008e-05
6.35156	0.00342298	0.000808064	0.00184756		6.026	0.00857253		5.02	0.000112545		5.598	3.57285e-05
6.35889	0.0034217	0.000766542	0.00184795		6.033	0.00857322		5.026	0.000111414		5.605	3.57904e-05
6.36621	0.0034233	0.00074696	0.00184754		6.04	0.0085712		5.032	0.000108486		5.611	3.6885e-05
6.37354	0.00342223	0.000652361	0.00185008		6.047	0.00857185		5.038	0.000112166		5.618	3.66896e-05
6.38086	0.00342257	0.000668184	0.00184692		6.054	0.00857171		5.043	0.000109939		5.624	3.6963e-05
6.38819	0.00342306	0.000657045	0.001842		6.061	0.00857478		5.049	0.000110156		5.631	3.89755e-05
6.39551	0.0034191	0.000620207	0.00184047		6.068	0.00857309		5.055	0.000108216		5.637	3.63864e-05
6.40284	0.00342424	0.000706809	0.00183701		6.075	0.00857318		5.061	0.000113428		5.644	3.70876e-05
6.41017	0.0034257	0.00073881	0.00183978		6.081	0.00857623		5.067	0.000108675		5.65	3.77045e-05
6.41749	0.00342206	0.000799297	0.00184293		6.088	0.00857871		5.072	0.000106816		5.657	3.63329e-05
6.42482	0.0034222	0.000821191	0.00184477		6.095	0.00857883		5.078	0.000104761		5.663	3.58255e-05
6.43215	0.00343124	0.000814781	0.00183973		6.102	0.00858202		5.084	0.000100952		5.669	3.46498e-05
6.43947	0.003426	0.000753154	0.0018403		6.109	0.0085828		5.09	9.8589e-05		5.676	3.74069e-05
6.4468	0.00342677	0.000716038	0.00184609		6.116	0.00858205		5.095	0.000104723		5.682	3.55635e-05
6.45412	0.0034265	0.000651499	0.00184482		6.123	0.00858135		5.101	0.000100724		5.689	3.77562e-05
6.46145	0.00342464	0.00065381	0.00184621		6.13	0.00858207		5.107	9.8757e-05		5.695	3.74067e-05
6.46877	0.00342755	0.000655828	0.00184405		6.137	0.00858144		5.113	9.82396e-05		5.702	4.04683e-05
6.4761	0.00343201	0.000715946	0.00184155		6.144	0.00857944		5.119	9.57066e-05		5.708	3.75951e-05
6.48343	0.00343536	0.000715561	0.00183247		6.151	0.00857706		5.124	8.75578e-05		5.715	3.90917e-05
6.49075	0.00344193	0.00066746	0.00183701		6.158	0.00857678		5.13	8.89019e-05		5.721	3.93137e-05
6.49808	0.00344755	0.000678723	0.00183566		6.165	0.00857435		5.136	8.6764e-05		5.727	4.05199e-05
6.5054	0.00344634	0.000688152	0.00183741		6.172	0.0085755		5.142	8.76607e-05		5.734	3.91358e-05
6.51273	0.00345054	0.000664055	0.00183645		6.179	0.00857552		5.148	8.40232e-05		5.74	4.28105e-05
6.52006	0.00344969	0.000660465	0.00183997		6.186	0.00857525		5.153	8.87235e-05		5.747	4.51113e-05
6.52738	0.00344841	0.000720753	0.00183476		6.193	0.00857363		5.159	8.91028e-05		5.753	4.57789e-05
6.53471	0.00345263	0.000722186	0.00183254		6.2	0.00857494		5.165	9.08415e-05		5.76	4.43586e-05
6.54203	0.00345258	0.000719227	0.00183168		6.206	0.00857564		5.171	8.81932e-05		5.766	4.49094e-05
6.54936	0.00344845	0.00068903	0.00182962		6.213	0.00857629		5.176	8.17445e-05		5.773	4.17129e-05
6.55668	0.00345163	0.000681465	0.00182988		6.22	0.00857706		5.182	8.02194e-05		5.779	3.9992e-05
6.56401	0.00345004	0.000651622	0.0018294		6.227	0.00857506		5.188	7.76928e-05		5.786	4.05458e-05
6.57134	0.00344824	0.000647046	0.00183259		6.234	0.00857498		5.194	7.76711e-05		5.792	4.24237e-05
6.57866	0.00345011	0.00067655	0.00183591		6.241	0.00857283		5.2	8.11535e-05		5.798	4.24596e-05
6.58599	0.00345151	0.00062902	0.0018322		6.248	0.00857025		5.205	8.75554e-05		5.805	4.36298e-05
6.59331	0.00345156	0.00062258	0.0018316		6.255	0.0085714		5.211	8.65358e-05		5.811	4.49297e-05
6.60064	0.00345576	0.000561584	0.00182903		6.262	0.00857516		5.217	8.7099e-05		5.818	4.41542e-05
6.60797	0.00345258	0.000506011	0.00182358		6.269	0.00857377		5.223	8.33728e-05		5.824	4.29693e-05
6.61529	0.0034576	0.000412737	0.00182828		6.276	0.00857386		5.228	8.4194e-05		5.831	4.56224e-05
6.62262	0.0034608	0.000424169	0.00182491		6.283	0.00857643		5.234	8.36933e-05		5.837	4.50891e-05
6.62994	0.00345966	0.00046093	0.00182883		6.29	0.00857443		5.24	8.0349e-05		5.844	4.52476e-05
6.63727	0.00345942	0.000471514	0.00182988		6.297	0.00857494		5.246	8.3981e-05		5.85	4.23731e-05
6.6446	0.00346338	0.000444044	0.00183022		6.304	0.00857411		5.252	8.41975e-05		5.856	4.06527e-05
6.65192	0.00345912	0.000479095	0.00182262		6.311	0.00857397		5.257	8.20136e-05		5.863	3.7607e-05
6.65925	0.00345671	0.000525239	0.00182074		6.318	0.00857496		5.263	7.785e-05		5.869	3.60515e-05
6.66657	0.00346105	0.000485103	0.00182572		6.324	0.00858023		5.269	8.16125e-05		5.876	3.59558e-05
6.6739	0.00346348	0.000498662	0.00182351		6.331	0.00858096		5.275	8.04212e-05		5.882	3.64078e-05
6.68123	0.00346386	0.000532464	0.00182652		6.338	0.00858363		5.281	8.13511e-05		5.889	3.58305e-05
6.68855	0.00346773	0.000502097	0.00182427		6.345	0.00858243		5.286	8.15362e-05		5.895	3.66251e-05
6.69588	0.00346806	0.000433321	0.00181961		6.352	0.0085845		5.292	7.89097e-05		5.902	3.90678e-05
6.7032	0.00346372	0.000412999	0.00181399		6.359	0.00858115		5.298	7.47553e-05		5.908	3.68804e-05
6.71053	0.00346468	0.000430933	0.00180905		6.366	0.00857966		5.304	7.01921e-05		5.915	3.59915e-05
6.71786	0.0034603	0.000512112	0.0018161		6.373	0.00858249		5.309	7.13531e-05		5.921	3.71167e-05
6.72518	0.00346183	0.000482623	0.00181079		6.38	0.00858351		5.315	7.31059e-05		5.927	3.64499e-05
6.73251	0.00345947	0.000505595	0.00180883		6.387	0.00858193		5.321	7.79577e-05		5.934	3.89749e-05
6.73983	0.00346405	0.000515779	0.00181371		6.394	0.00858078		5.327	7.64751e-05		5.94	4.1962e-05
6.74716	0.00346522	0.000436078	0.00181772		6.401	0.00858003		5.333	7.47702e-05		5.947	4.53066e-05
6.75448	0.00346931	0.000368149	0.001828		6.408	0.00857896		5.338	7.37269e-05		5.953	4.66844e-05
6.76181	0.00347174	0.000430039	0.0018313		6.415	0.00858166		5.344	7.2567e-05		5.96	4.30065e-05
6.76914	0.00347971	0.000414124	0.00183388		6.422	0.00858152		5.35	7.47154e-05		5.966	4.14944e-05
6.77646	0.00348314	0.000461962	0.00182895		6.429	0.00858384		5.356	7.70648e-05		5.973	3.85676e-05
6.78379	0.00348485	0.000478139	0.00181693		6.436	0.00858218		5.362	7.78132e-05		5.979	3.77936e-05
6.79111	0.00349211	0.000425263	0.00181404		6.443	0.0085806		5.367	7.89348e-05		5.985	3.5138e-05
6.79844	0.00348945	0.000426403	0.00180033		6.449	0.00857871		5.373	7.73984e-05		5.992	3.95121e-05
6.80577	0.00348249	0.000425556	0.00180608		6.456	0.00857762		5.379	7.37465e-05		5.998	4.20127e-05
6.81309	0.00347992	0.000354576	0.00180939		6.463	0.00857525		5.385	7.79495e-05		6.005	4.33748e-05
6.82042	0.00347902	0.000351386	0.0018156		6.47	0.00857615		5.39	7.62086e-05		6.011	4.23337e-05
6.82774	0.00347437	0.000367995	0.00180907		6.477	0.00857129		5.396	6.97004e-05		6.018	4.50684e-05
6.83507	0.00348207	0.000414231	0.00181032		6.484	0.00857239		5.402	6.72635e-05		6.024	4.62489e-05
6.8424	0.00349003	0.000447926	0.00180835		6.491	0.00857187		5.408	6.98306e-05		6.031	4.49732e-05
6.84972	0.00348866	0.000481313	0.00180972		6.498	0.0085719		5.414	6.37498e-05		6.037	4.60684e-05
6.85705	0.00348782	0.000481976	0.00181615		6.505	0.00857504		5.419	6.54376e-05		6.044	4.67187e-05
6.86437	0.00348751	0.000484857	0.00182374		6.512	0.00858062		5.425	7.25968e-05		6.05	4.6997e-05
6.8717	0.00348449	0.000467493	0.00182035		6.519	0.0085824		5.431	7.51589e-05		6.056	4.61782e-05
6.87903	0.0034825	0.000399117	0.00181543		6.526	0.00858235		5.437	7.23919e-05		6.063	4.54068e-05
6.88635	0.00348635	0.000451732	0.00181361		6.533	0.00858476		5.443	7.38956e-05		6.069	4.43184e-05
6.89368	0.00349121	0.000431318	0.00181395		6.54	0.00858515		5.448	7.40569e-05		6.076	4.58123e-05
6.901	0.00348963	0.00041266	0.00181409		6.547	0.00858454		5.454	7.23634e-05		6.082	4.63784e-05
6.90833	0.00349449	0.00040907	0.00182668		6.554	0.00858217		5.46	7.00802e-05		6.089	4.62235e-05
6.91566	0.00349236	0.000378318	0.00182422		6.561	0.00858408		5.466	6.89221e-05		6.095	4.51719e-05
6.92298	0.00349506	0.000362803	0.00182756		6.567	0.00858338		5.471	7.31037e-05		6.102	4.34483e-05
6.93031	0.00350136	0.00034564	0.00182479		6.574	0.00858249		5.477	7.8465e-05		6.108	4.25688e-05
6.93763	0.00350386	0.000333591	0.00182185		6.581	0.00858264		5.483	7.40817e-05		6.114	4.11883e-05
6.94496	0.00350094	0.000315165	0.00182553		6.588	0.00858212		5.489	7.43349e-05		6.121	4.13045e-05
6.95228	0.00350239	0.000341156	0.00181971		6.595	0.00858469		5.495	7.24702e-05		6.127	4.24756e-05
6.95961	0.0035035	0.000307199	0.00182473		6.602	0.00858619		5.5	6.98694e-05		6.134	4.46899e-05
6.96694	0.00349682	0.000283889	0.00182847		6.609	0.00858753		5.506	6.3495e-05		6.14	4.33023e-05
6.97426	0.00349869	0.000257974	0.00182792		6.616	0.00859001		5.512	6.78958e-05		6.147	4.42775e-05
6.98159	0.00350289	0.00022884	0.00183404		6.623	0.00858977		5.518	6.89782e-05		6.153	4.07892e-05
6.98891	0.00350246	0.000222276	0.00183194		6.63	0.00858741		5.523	7.12272e-05		6.16	3.94742e-05
6.99624	0.00349546	0.000196392	0.00183165		6.637	0.00858745		5.529	6.62444e-05		6.166	4.00519e-05
7.00357	0.00350733	0.0002226	0.00183311		6.644	0.00858638		5.535	7.01204e-05		6.173	3.81848e-05
7.01089	0.00351364	0.000135704	0.00183198		6.651	0.00858287		5.541	6.70379e-05		6.179	3.58408e-05
7.01822	0.00350947	0.000151004	0.00183302		6.658	0.00858206		5.547	6.22309e-05		6.185	3.8575e-05
7.02554	0.00350915	0.000106092	0.00184023		6.665	0.00858388		5.552	6.38191e-05		6.192	4.3015e-05
7.03287	0.00350909	0.000134379	0.00183588		6.672	0.00858586		5.558	6.46883e-05		6.198	4.57474e-05
7.04019	0.00350083	0.000119789	0.00183457		6.679	0.00858647		5.564	6.29738e-05		6.205	4.7156e-05
7.04752	0.00349434	0.000137384	0.00183337		6.686	0.00858576		5.57	6.62799e-05		6.211	4.87453e-05
7.05485	0.00351544	0.000194975	0.00183369		6.692	0.00858605		5.576	7.16427e-05		6.218	4.9726e-05
7.06217	0.00352958	0.000235819	0.00183428		6.699	0.00858226		5.581	6.97274e-05		6.224	4.74607e-05
7.0695	0.00355351	0.000259499	0.00183296		6.706	0.00858011		5.587	7.14299e-05		6.231	4.52908e-05
7.07683	0.00357414	0.000257034	0.00183225		6.713	0.0085804		5.593	7.24214e-05		6.237	4.56248e-05
7.08415	0.00358532	0.000238376	0.00183063		6.72	0.00858361		5.599	6.8158e-05		6.244	4.63182e-05
7.09148	0.00358658	0.000212385	0.00182575		6.727	0.00858723		5.604	6.72126e-05		6.25	4.52869e-05
7.0988	0.00359446	0.00023055	0.00181615		6.734	0.00859208		5.61	6.58406e-05		6.256	4.73796e-05
7.10613	0.00359987	0.000206576	0.00180878		6.741	0.00859399		5.616	6.70178e-05		6.263	4.76698e-05
7.11345	0.00360315	0.000150742	0.00181748		6.748	0.00859398		5.622	6.70014e-05		6.269	4.61009e-05
7.12078	0.00361016	0.000175454	0.00181528		6.755	0.00859558		5.628	7.02204e-05		6.276	4.38321e-05
7.12811	0.00361107	0.000112317	0.00182179		6.762	0.00859578		5.633	6.4734e-05		6.282	4.20928e-05
7.13543	0.00361034	0.000105661	0.00182434		6.769	0.00859386		5.639	6.4196e-05		6.289	4.18399e-05
7.14276	0.0036004	5.56807e-05	0.00182346		6.776	0.0085917		5.645	5.98124e-05		6.295	4.14168e-05
7.15008	0.00359853	9.28115e-05	0.00182687		6.783	0.00859405		5.651	5.58839e-05		6.302	3.98434e-05
7.15741	0.00358954	5.78223e-05	0.00181975		6.79	0.00859058		5.657	5.22893e-05		6.308	3.94927e-05
7.16474	0.00358672	0.000126599	0.00182611		6.797	0.00859013		5.662	5.38601e-05		6.314	3.76834e-05
7.17206	0.00358284	0.000135704	0.0018219		6.804	0.00858721		5.668	5.62209e-05		6.321	3.35828e-05
7.17939	0.00357866	0.000165086	0.00182301		6.81	0.0085886		5.674	5.85315e-05		6.327	3.6623e-05
7.18671	0.00357185	0.000143362	0.00182348		6.817	0.00858488		5.68	5.61467e-05		6.334	3.80503e-05
7.19404	0.00356971	0.000210367	0.00182257		6.824	0.00858568		5.685	5.2739e-05		6.34	3.97994e-05
7.20137	0.00356374	0.000159554	0.00182456		6.831	0.00858535		5.691	5.35961e-05		6.347	4.16871e-05
7.20869	0.00355942	0.000175162	0.00182812		6.838	0.00858851		5.697	5.13015e-05		6.353	4.21341e-05
7.21602	0.00355634	0.000202802	0.00182295		6.845	0.00858886		5.703	5.25363e-05		6.36	3.89792e-05
7.22334	0.00355446	0.000218887	0.00182307		6.852	0.00859238		5.709	5.82879e-05		6.366	3.95312e-05
7.23067	0.00354645	0.000163591	0.00182212		6.859	0.00859415		5.714	6.45813e-05		6.373	3.93054e-05
7.23799	0.00354354	0.000147845	0.00182019		6.866	0.00859812		5.72	5.94906e-05		6.379	4.03281e-05
7.24532	0.0035403	0.000149663	0.00181758		6.873	0.00859902		5.726	5.91124e-05		6.385	3.88123e-05
7.25265	0.0035322	0.000159678	0.00181619		6.88	0.00860118		5.732	5.65642e-05		6.392	3.80316e-05
7.25997	0.00352311	0.00015826	0.00180898		6.887	0.00859969		5.738	5.50202e-05		6.398	3.48126e-05
7.2673	0.00352517	0.000192741	0.00180771		6.894	0.00860028		5.743	4.90266e-05		6.405	3.63499e-05
7.27462	0.0035184	0.00018835	0.0018084		6.901	0.00859884		5.749	5.31724e-05		6.411	3.42237e-05
7.28195	0.00351677	0.000198072	0.00181392		6.908	0.00860082		5.755	5.26272e-05		6.418	3.71144e-05
7.28928	0.00352281	0.000127477	0.00181792		6.915	0.00859796		5.761	5.32511e-05		6.424	3.73614e-05
7.2966	0.00352883	4.83008e-05	0.00183029		6.922	0.00859862		5.766	5.21197e-05		6.431	3.9454e-05
7.30393	0.00352727	7.01633e-05	0.00183015		6.929	0.00859891		5.772	5.23198e-05		6.437	3.97345e-05
7.31125	0.00353576	8.44917e-05	0.00183419		6.935	0.00859846		5.778	4.99088e-05		6.443	4.34375e-05
7.31858	0.00353628	4.34014e-05	0.00183559		6.942	0.00859719		5.784	4.79921e-05		6.45	4.45201e-05
7.3259	0.00353322	8.84821e-05	0.00183839		6.949	0.00860017		5.79	4.66515e-05		6.456	4.314e-05
7.33323	0.0035319	0.000159277	0.00184173		6.956	0.0086035		5.795	4.78699e-05		6.463	4.55181e-05
7.34056	0.00353527	0.000127924	0.00184305		6.963	0.00860057		5.801	4.77781e-05		6.469	4.40929e-05
7.34788	0.00353495	0.000119111	0.00183911		6.97	0.00860157		5.807	4.61064e-05		6.476	4.21091e-05
7.35521	0.00353407	0.000101855	0.0018431		6.977	0.00860377		5.813	4.37436e-05		6.482	3.94645e-05
7.36254	0.00353824	0.000117463	0.0018435		6.984	0.00860174		5.818	4.44158e-05		6.489	3.97498e-05
7.36986	0.00353934	0.000113411	0.00184143		6.991	0.00859896		5.824	4.08135e-05		6.495	3.69783e-05
7.37719	0.00354013	0.000140357	0.00183677		6.998	0.00860242		5.83	3.77795e-05		6.502	3.64172e-05
7.38451	0.00353765	0.000126152	0.0018437		7.005	0.00860061		5.836	4.56899e-05		6.508	3.55956e-05
7.39184	0.00354073	0.000105152	0.00183588		7.012	0.00859851		5.842	4.8946e-05		6.514	3.95022e-05
7.39916	0.00354164	5.48642e-05	0.00183715		7.019	0.00860047		5.847	4.73479e-05		6.521	4.21113e-05
7.40649	0.00353698	2.80869e-05	0.00184333		7.026	0.00860378		5.853	4.80442e-05		6.527	4.3313e-05
7.41382	0.00353116	0	0.00184744		7.033	0.0086032		5.859	4.99449e-05		6.534	4.54378e-05
7.42114	0.00353679	2.32645e-05	0.00184506		7.04	0.00860408		5.865	4.43608e-05		6.54	4.67244e-05
7.42847	0.00354037	5.26918e-05	0.00184338		7.047	0.00860908		5.871	4.19568e-05		6.547	4.468e-05
7.43579	0.0035465	8.84976e-05	0.00184216		7.054	0.00860806		5.876	4.56676e-05		6.553	4.42038e-05
7.44312	0.00355177	0.000139279	0.00183768		7.06	0.0086066		5.882	4.53159e-05		6.56	4.17017e-05
7.45045	0.00355693	0.000163576	0.00184147		7.067	0.00860834		5.888	4.48157e-05		6.566	3.96947e-05
7.45777	0.00355252	0.000119527	0.00184647		7.074	0.00860846		5.894	3.84867e-05		6.572	3.71111e-05
7.4651	0.00354875	0.000120559	0.00184809		7.081	0.0086051		5.899	3.73058e-05		6.579	3.82573e-05
7.47242	0.00354439	0.00015598	0.00185588		7.088	0.00860662		5.905	3.09454e-05		6.585	3.81212e-05
7.47975	0.00354768	6.82836e-05	0.00185296		7.095	0.00860674		5.911	2.911e-05		6.592	3.99441e-05
7.48707	0.00354995	7.5417e-05	0.00184988		7.102	0.00860697		5.917	3.22348e-05		6.598	4.05603e-05
7.4944	0.00355738	7.04252e-05	0.00184549		7.109	0.00860756		5.923	3.81203e-05		6.605	4.17444e-05
7.50173	0.00355958	7.99313e-05	0.00184493		7.116	0.00860668		5.928	4.04886e-05		6.611	4.18391e-05
7.50905	0.00356342	7.09182e-05	0.00184675		7.123	0.00860535		5.934	4.20858e-05		6.618	4.00347e-05
7.51638	0.00356998	9.23801e-05	0.00184176		7.13	0.00860702		5.94	4.25105e-05		6.624	4.01015e-05
7.5237	0.00357295	9.13324e-05	0.00184266		7.137	0.0086077		5.946	3.92392e-05		6.631	3.96207e-05
7.53103	0.00357923	0.000109127	0.00184087		7.144	0.00861001		5.952	4.01994e-05		6.637	4.02643e-05
7.53836	0.00358517	0.000103596	0.00183698		7.151	0.00861056		5.957	4.32234e-05		6.643	3.96095e-05
7.54568	0.00359315	7.48162e-05	0.0018381		7.158	0.00861458		5.963	4.1669e-05		6.65	4.21479e-05
7.55301	0.00358966	0.000105707	0.00183483		7.165	0.00861491		5.969	4.29283e-05		6.656	4.12529e-05
7.56033	0.00359342	8.24118e-05	0.00183791		7.172	0.00861667		5.975	3.99036e-05		6.663	4.12971e-05
7.56766	0.00359434	6.3754e-05	0.00183772		7.178	0.00861758		5.98	3.60124e-05		6.669	4.3401e-05
7.57499	0.00359546	8.14412e-05	0.00183621		7.185	0.00861764		5.986	3.02169e-05		6.676	4.22927e-05
7.58231	0.00360024	5.50491e-05	0.00184252		7.192	0.00861581		5.992	2.63644e-05		6.682	4.22671e-05
7.58964	0.00360363	8.0224e-05	0.0018338		7.199	0.00861258		5.998	2.55532e-05		6.689	4.195e-05
7.59696	0.00360874	0.000148615	0.00183811		7.206	0.00861007		6.004	2.68618e-05		6.695	4.36403e-05
7.60429	0.00361529	0.000167643	0.00183369		7.213	0.00860912		6.009	2.24778e-05		6.701	4.41752e-05
7.61162	0.00361903	0.000193527	0.00183364		7.22	0.00861172		6.015	2.74417e-05		6.708	4.37065e-05
7.61894	0.0036173	0.000215713	0.00184051		7.227	0.00861213		6.021	3.68547e-05		6.714	4.39025e-05
7.62627	0.00361439	0.000260978	0.00184002		7.234	0.00861507		6.027	3.60996e-05		6.721	4.04007e-05
7.63359	0.00361762	0.00028318	0.0018403		7.241	0.0086181		6.033	4.23281e-05		6.727	4.31087e-05
7.64092	0.00361653	0.000308293	0.00184047		7.248	0.00861844		6.038	4.73634e-05		6.734	4.04771e-05
7.64825	0.00361732	0.000293456	0.00183887		7.255	0.00861891		6.044	4.63715e-05		6.74	4.01553e-05
7.65557	0.00361901	0.000292979	0.00183442		7.262	0.00861936		6.05	4.27421e-05		6.747	3.84191e-05
7.6629	0.00362304	0.0002387	0.001841		7.269	0.00861932		6.056	4.54557e-05		6.753	3.9365e-05
7.67022	0.00361989	0.000256017	0.00184403		7.276	0.00861888		6.061	4.42167e-05		6.76	3.61728e-05
7.67755	0.00361708	0.000189444	0.00183824		7.283	0.00862123		6.067	4.5144e-05		6.766	3.60825e-05
7.68487	0.00361508	0.000161111	0.00184451		7.29	0.00862178		6.073	4.52768e-05		6.772	3.73022e-05
7.6922	0.00361307	0.000191755	0.00184336		7.297	0.00861999		6.079	4.88717e-05		6.779	3.80374e-05
7.69953	0.0036085	0.000211229	0.00184042		7.303	0.00862076		6.085	4.27904e-05		6.785	3.88322e-05
7.70685	0.00360947	0.000226744	0.00185062		7.31	0.00862273		6.09	4.14179e-05		6.792	4.11447e-05
7.71418	0.00360267	0.000307584	0.00185571		7.317	0.00861999		6.096	4.1002e-05		6.798	4.14848e-05
7.7215	0.0035991	0.000320896	0.00185242		7.324	0.00861976		6.102	3.48265e-05		6.805	3.90965e-05
7.72883	0.00358617	0.00034339	0.00185063		7.331	0.0086218		6.108	3.18907e-05		6.811	3.80205e-05
7.73616	0.0035757	0.000368334	0.00184855		7.338	0.00862336		6.113	3.50872e-05		6.818	3.98542e-05
7.74348	0.00357263	0.000474503	0.00185031		7.345	0.00862149		6.119	3.25401e-05		6.824	3.86912e-05
7.75081	0.00357195	0.000618959	0.00185473		7.352	0.00862266		6.125	3.07798e-05		6.83	3.88174e-05
7.75813	0.00356642	0.000819265	0.00185655		7.359	0.00862151		6.131	3.15645e-05		6.837	4.26682e-05
7.76546	0.00356658	0.000983857	0.00185318		7.366	0.00861788		6.137	3.04708e-05		6.843	4.34994e-05
7.77279	0.00356864	0.00113811	0.00185576		7.373	0.00861682		6.142	3.60229e-05		6.85	4.35119e-05
7.78011	0.00355746	0.00121693	0.00185731		7.38	0.00861844		6.148	3.63849e-05		6.856	4.5401e-05
7.78744	0.00354872	0.00125607	0.00186192		7.387	0.00861955		6.154	3.96701e-05		6.863	4.69378e-05
7.79476	0.00354383	0.00126736	0.00186548		7.394	0.008617		6.16	3.97992e-05		6.869	4.48922e-05
7.80209	0.00354247	0.00137321	0.00185913		7.401	0.00862208		6.166	4.03471e-05		6.876	4.66537e-05
7.80942	0.00353479	0.00146491	0.00186247		7.408	0.00862213		6.171	4.26532e-05		6.882	4.77787e-05
7.81674	0.00353522	0.00156515	0.00186209		7.415	0.00862225		6.177	4.53604e-05		6.889	4.62768e-05
7.82407	0.00353795	0.00161556	0.00186168		7.421	0.0086268		6.183	4.73992e-05		6.895	4.57553e-05
7.83139	0.00353367	0.00166558	0.00186952		7.428	0.00863151		6.189	5.15547e-05		6.901	4.85404e-05
7.83872	0.00353227	0.00164566	0.0018777		7.435	0.00863166		6.194	5.07827e-05		6.908	4.86913e-05
7.84605	0.00353252	0.00165767	0.0018777		7.442	0.0086327		6.2	4.34646e-05		6.914	4.80065e-05
7.85337	0.00352666	0.00161201	0.00187593		7.449	0.00863035		6.206	3.90562e-05		6.921	5.09423e-05
7.8607	0.00351899	0.00151715	0.00187911		7.456	0.00862832		6.212	4.10394e-05		6.927	5.13014e-05
7.86802	0.00352196	0.00150289	0.00188273		7.463	0.00862378		6.218	4.06335e-05		6.934	4.7361e-05
7.87535	0.00352155	0.0014646	0.00188052		7.47	0.00862243		6.223	4.30662e-05		6.94	4.69035e-05
7.88267	0.00351904	0.00141328	0.00188113		7.477	0.00861806		6.229	4.40351e-05		6.947	4.4552e-05
7.89	0.00352174	0.00138558	0.00187676		7.484	0.00861738		6.235	4.53396e-05		6.953	4.21677e-05
7.89733	0.00352404	0.0013227	0.00188087		7.491	0.00861489		6.241	3.96018e-05		6.96	3.96634e-05
7.90465	0.00351455	0.00126761	0.00188551		7.498	0.00861682		6.247	3.78303e-05		6.966	4.06763e-05
7.91198	0.00351543	0.0011894	0.00188721		7.505	0.0086202		6.252	3.38645e-05		6.972	3.95514e-05
7.9193	0.00351238	0.00119379	0.00189243		7.512	0.00862146		6.258	3.16493e-05		6.979	4.23884e-05
7.92663	0.00351415	0.00110117	0.00189845		7.519	0.0086263		6.264	3.15063e-05		6.985	4.58554e-05
7.93396	0.00351564	0.00112617	0.00189688		7.526	0.00862924		6.27	3.31465e-05		6.992	4.68093e-05
7.94128	0.00352156	0.00113448	0.00189575		7.533	0.00862963		6.275	2.98775e-05		6.998	4.76618e-05
7.94861	0.0035138	0.00113212	0.00189499		7.54	0.0086293		6.281	3.19892e-05		7.005	4.62302e-05
7.95593	0.00351661	0.00110166	0.00188875		7.546	0.00863241		6.287	3.14623e-05		7.011	4.54127e-05
7.96326	0.00350886	0.00109577	0.0018834		7.553	0.00863668		6.293	3.00854e-05		7.018	4.23308e-05
7.97058	0.00350977	0.0010263	0.00188933		7.56	0.00864343		6.299	2.48311e-05		7.024	4.24593e-05
7.97791	0.00350814	0.000953999	0.00189112		7.567	0.00864965		6.304	3.09623e-05		7.03	4.14764e-05
7.98524	0.00351752	0.000951148	0.00189341		7.574	0.00866014		6.31	2.60566e-05		7.037	4.47965e-05
7.99256	0.00351945	0.000943075	0.00189867		7.581	0.00866506		6.316	3.32113e-05		7.043	4.65344e-05
7.99989	0.00352706	0.000976662	0.0019024		7.588	0.00866841		6.322	4.18321e-05		7.05	4.61357e-05
8.00722	0.00352941	0.0010641	0.00191012		7.595	0.00866714		6.328	4.38542e-05		7.056	4.5338e-05
8.01454	0.0035295	0.00107151	0.00191195		7.602	0.00867149		6.333	4.44845e-05		7.063	4.43716e-05
8.02187	0.00353025	0.00108161	0.00191007		7.609	0.00866948		6.339	5.11223e-05		7.069	4.1865e-05
8.02919	0.00353147	0.00104646	0.00191929		7.616	0.00867308		6.345	4.63631e-05		7.076	4.21994e-05
8.03652	0.00352885	0.00110311	0.00192851		7.623	0.00867441		6.351	3.99641e-05		7.082	4.2402e-05
8.04384	0.00352136	0.00105921	0.00193626		7.63	0.00867838		6.356	3.89124e-05		7.089	4.37248e-05
8.05117	0.0035284	0.00113674	0.00194304		7.637	0.00867519		6.362	3.8202e-05		7.095	4.40438e-05
8.0585	0.00352354	0.00115927	0.00194732		7.644	0.00867297		6.368	3.48007e-05		7.101	4.5523e-05
8.06582	0.00352244	0.00121915	0.00195439		7.651	0.00867051		6.374	3.35527e-05		7.108	4.44256e-05
8.07315	0.00352262	0.00122889	0.00195523		7.658	0.00866907		6.38	3.43961e-05		7.114	4.49236e-05
8.08047	0.00352973	0.00123402	0.00196409		7.664	0.00866944		6.385	3.09317e-05		7.121	4.429e-05
8.0878	0.00352939	0.00125317	0.00197891		7.671	0.00867313		6.391	3.25803e-05		7.127	4.57605e-05
8.09512	0.00353359	0.00132518	0.00198646		7.678	0.00867317		6.397	3.52987e-05		7.134	4.59735e-05
8.10245	0.0035411	0.00140266	0.00198689		7.685	0.00866972		6.403	3.75792e-05		7.14	4.65694e-05
8.10978	0.00354564	0.00153509	0.00199878		7.692	0.00866626		6.408	3.76064e-05		7.147	4.63063e-05
8.1171	0.00355265	0.00162778	0.00200604		7.699	0.00866215		6.414	4.72126e-05		7.153	4.47771e-05
8.12443	0.00356005	0.00171361	0.00201132		7.706	0.00865427		6.42	4.32938e-05		7.159	4.31668e-05
8.13176	0.00356525	0.00178166	0.00201431		7.713	0.00865274		6.426	4.49266e-05		7.166	4.28208e-05
8.13908	0.00356273	0.00181871	0.00202547		7.72	0.00865166		6.432	4.45408e-05		7.172	4.10707e-05
8.14641	0.00356894	0.00192208	0.00202659		7.727	0.00864988		6.437	4.31052e-05		7.179	3.98139e-05
8.15373	0.00358038	0.002057	0.00203228		7.734	0.00864697		6.443	3.82736e-05		7.185	4.22946e-05
8.16106	0.00358077	0.00217654	0.00203995		7.741	0.0086467		6.449	3.66278e-05		7.192	4.40236e-05
8.16839	0.0035841	0.00224462	0.0020297		7.748	0.00864418		6.455	2.87422e-05		7.198	4.48946e-05
8.17571	0.00359395	0.00233351	0.00203376		7.755	0.00864409		6.461	2.82007e-05		7.205	4.76176e-05
8.18304	0.00360188	0.00247158	0.00203979		7.762	0.00864452		6.466	2.71488e-05		7.211	4.9032e-05
8.19036	0.00359893	0.00264118	0.00204007		7.769	0.00864318		6.472	2.38712e-05		7.218	4.89196e-05
8.19769	0.00360248	0.00271545	0.00204979		7.776	0.00864362		6.478	2.03265e-05		7.224	4.77374e-05
8.20501	0.00360647	0.00282881	0.00206085		7.783	0.00864599		6.484	1.9366e-05		7.23	4.61778e-05
8.21234	0.00361134	0.00298015	0.00206955		7.789	0.00864286		6.489	1.53598e-05		7.237	4.56347e-05
8.21967	0.00361334	0.00309553	0.00207252		7.796	0.00864266		6.495	1.75088e-05		7.243	4.38427e-05
8.22699	0.00361813	0.00321831	0.00207496		7.803	0.00864518		6.501	1.88033e-05		7.25	4.10684e-05
8.23432	0.00362693	0.00338662	0.00208071		7.81	0.00864514		6.507	2.07442e-05		7.256	4.01402e-05
8.24164	0.00363548	0.00357882	0.00208384		7.817	0.00864043		6.513	1.89495e-05		7.263	4.10504e-05
8.24897	0.00364141	0.00378124	0.0020832		7.824	0.00864217		6.518	2.13265e-05		7.269	3.84449e-05
8.25629	0.00364882	0.00392637	0.0020966		7.831	0.00864216		6.524	1.51879e-05		7.276	3.77066e-05
8.26362	0.00365494	0.00416227	0.00211302		7.838	0.0086387		6.53	1.56658e-05		7.282	3.90995e-05
8.27095	0.00366139	0.00441268	0.00211287		7.845	0.00863586		6.536	1.38309e-05		7.288	3.88238e-05
8.27827	0.00367222	0.00458531	0.00212482		7.852	0.0086355		6.542	2.02366e-05		7.295	4.15072e-05
8.2856	0.00367521	0.00475795	0.0021398		7.859	0.00863394		6.547	1.66479e-05		7.301	4.38859e-05
8.29293	0.00368828	0.00500358	0.00214592		7.866	0.00863641		6.553	2.18063e-05		7.308	4.6585e-05
8.30025	0.00370323	0.00517045	0.00215715		7.873	0.0086392		6.559	1.9217e-05		7.314	4.76409e-05
8.30758	0.00371336	0.00543104	0.00216267		7.88	0.00864065		6.565	2.18834e-05		7.321	5.07477e-05
8.3149	0.0037189	0.00569757	0.00217688		7.887	0.0086442		6.57	1.64217e-05		7.327	4.86959e-05
8.32223	0.00373344	0.00594581	0.00217901		7.894	0.00864365		6.576	2.04899e-05		7.334	4.76876e-05
8.32955	0.00373714	0.00620102	0.00218796		7.901	0.00864239		6.582	2.09421e-05		7.34	4.80732e-05
8.33688	0.00373893	0.00645031	0.002205		7.908	0.00864344		6.588	2.19302e-05		7.347	4.70185e-05
8.34421	0.0037477	0.00675566	0.00221736		7.914	0.00864448		6.594	2.09688e-05		7.353	4.67548e-05
8.35153	0.00375994	0.00701952	0.00222746		7.921	0.00864557		6.599	2.54007e-05		7.359	4.70322e-05
8.35886	0.00376668	0.0073077	0.00223982		7.928	0.00864563		6.605	2.9895e-05		7.366	4.70467e-05
8.36618	0.00377804	0.00761945	0.00225099		7.935	0.00864334		6.611	2.38333e-05		7.372	4.56049e-05
8.37351	0.00379358	0.0078852	0.00225124		7.942	0.0086422		6.617	2.61663e-05		7.379	4.67464e-05
8.38084	0.00380395	0.00819827	0.00226732		7.949	0.00863755		6.623	2.48175e-05		7.385	4.4779e-05
8.38816	0.00381572	0.00842714	0.00227525		7.956	0.00863567		6.628	2.19689e-05		7.392	4.36711e-05
8.39549	0.00383571	0.00871525	0.00228516		7.963	0.00863793		6.634	1.82264e-05		7.398	4.48974e-05
8.40281	0.00385202	0.00902889	0.00230507		7.97	0.00863825		6.64	1.9704e-05		7.405	4.53423e-05
8.41014	0.00386398	0.00940199	0.00231276		7.977	0.00863807		6.646	1.22964e-05		7.411	4.79737e-05
8.41746	0.00387149	0.00970318	0.00232642		7.984	0.0086423		6.651	1.62091e-05		7.417	4.89038e-05
8.42479	0.00388501	0.0100928	0.00234005		7.991	0.00864484		6.657	1.85802e-05		7.424	4.97355e-05
8.43212	0.00389854	0.0104632	0.002349		7.998	0.00864417		6.663	2.1346e-05		7.43	5.04284e-05
8.43944	0.00391509	0.010775	0.00236459		8.005	0.00864356		6.669	2.21314e-05		7.437	5.0347e-05
8.44677	0.00392879	0.0111535	0.00237338		8.012	0.00864356		6.675	2.71939e-05		7.443	5.13601e-05
8.4541	0.0039516	0.0115628	0.00238948		8.019	0.00864126		6.68	2.6499e-05		7.45	5.23251e-05
8.46142	0.00397093	0.0119479	0.00240432		8.026	0.00863943		6.686	2.41426e-05		7.456	5.14493e-05
8.46875	0.00398108	0.0123531	0.00241067		8.032	0.00863897		6.692	2.3459e-05		7.463	5.41544e-05
8.47607	0.00399697	0.0126637	0.00242071		8.039	0.0086358		6.698	2.15949e-05		7.469	7.95114e-05
8.4834	0.0040153	0.0129981	0.00243378		8.046	0.00863763		6.703	2.23584e-05		7.476	7.66875e-05
8.49072	0.00403221	0.0132951	0.00244623		8.053	0.00864008		6.709	2.11502e-05		7.482	7.60629e-05
8.49805	0.0040463	0.013665	0.00246101		8.06	0.00863902		6.715	2.10703e-05		7.488	7.62083e-05
8.50538	0.00407001	0.0139754	0.00247463		8.067	0.00864448		6.721	1.85259e-05		7.495	7.55448e-05
8.5127	0.00408597	0.0143919	0.00249105		8.074	0.00864793		6.727	2.05702e-05		7.501	5.19428e-05
8.52003	0.00410284	0.0148713	0.00250534		8.081	0.00864893		6.732	2.18656e-05		7.508	5.2757e-05
8.52735	0.00412498	0.0152589	0.00251664		8.088	0.00864421		6.738	2.39216e-05		7.514	5.15283e-05
8.53468	0.00414809	0.0156967	0.00252942		8.095	0.00864446		6.744	2.65049e-05		7.521	6.00743e-05
8.54201	0.00417511	0.0161076	0.0025541		8.102	0.00864124		6.75	2.56435e-05		7.527	7.33917e-05
8.54933	0.0041972	0.0164951	0.00257892		8.109	0.00864159		6.756	2.28964e-05		7.534	7.15416e-05
8.55666	0.00422377	0.0168502	0.00259814		8.116	0.00863954		6.761	2.26857e-05		7.54	7.20292e-05
8.56398	0.00424198	0.0172522	0.00261849		8.123	0.00864449		6.767	2.20242e-05		7.547	7.53767e-05
8.57131	0.00426171	0.0175794	0.00263044		8.13	0.00864773		6.773	1.80465e-05		7.553	7.65489e-05
8.57864	0.00427513	0.0180258	0.00264544		8.137	0.00864657		6.779	1.28663e-05		7.559	6.38138e-05
8.58596	0.00429692	0.018436	0.00265751		8.144	0.0086485		6.784	1.36686e-05		7.566	8.15939e-05
8.59329	0.00432008	0.0188336	0.00268102		8.151	0.00865182		6.79	8.20963e-06		7.572	0.000108372
8.60061	0.00435198	0.0193037	0.00269841		8.157	0.00865287		6.796	5.78422e-06		7.579	0.000137709
8.60794	0.00437975	0.0198089	0.00271803		8.164	0.00865041		6.802	8.35392e-06		7.585	0.000167881
8.61527	0.00441249	0.0202566	0.00273605		8.171	0.00865091		6.808	1.0904e-05		7.592	0.000198399
8.62259	0.0044446	0.0207121	0.00275597		8.178	0.00864928		6.813	1.64379e-05		7.598	0.000220372
8.62992	0.00448272	0.0211863	0.00276654		8.185	0.00865081		6.819	1.87943e-05		7.605	0.000229115
8.63724	0.00451002	0.0215954	0.00278078		8.192	0.00865106		6.825	2.12165e-05		7.611	0.000230486
8.64457	0.00453973	0.0219877	0.00279363		8.199	0.008655		6.831	2.13297e-05		7.617	0.000226886
8.65189	0.00456662	0.0223712	0.00281855		8.206	0.00865688		6.837	2.36234e-05		7.624	0.000221649
8.65922	0.00459678	0.0227855	0.00283855		8.213	0.00866034		6.842	1.92835e-05		7.63	0.000215608
8.66655	0.00462295	0.0231892	0.0028542		8.22	0.00865601		6.848	1.91245e-05		7.637	0.000216745
8.67387	0.00465611	0.0236195	0.00287687		8.227	0.00865742		6.854	1.57593e-05		7.643	0.000215937
8.6812	0.00469071	0.0240046	0.00289352		8.234	0.00865692		6.86	1.41457e-05		7.65	0.000215502
8.68852	0.00472991	0.0245087	0.00291015		8.241	0.00865937		6.865	1.22764e-05		7.656	0.000214482
8.69585	0.0047761	0.0249581	0.00293082		8.248	0.00866032		6.871	9.99721e-06		7.663	0.0002093
8.70318	0.0048183	0.0253791	0.00294903		8.255	0.00866657		6.877	7.24514e-06		7.669	0.000200912
8.7105	0.00485632	0.0258416	0.00296341		8.262	0.00866661		6.883	9.86825e-06		7.676	0.000195312
8.71783	0.00490843	0.0263505	0.00298432		8.269	0.00866677		6.889	6.37669e-06		7.682	0.000191923
8.72515	0.00495025	0.0267681	0.00300216		8.275	0.00866583		6.894	7.36804e-06		7.688	0.000191179
8.73248	0.00498922	0.0272174	0.00301234		8.282	0.00866735		6.9	1.28942e-05		7.695	0.000190607
8.73981	0.00503107	0.0277332	0.0030289		8.289	0.00866608		6.906	9.99676e-06		7.701	0.000187503
8.74713	0.00507813	0.0281637	0.0030445		8.296	0.0086693		6.912	1.20702e-05		7.708	0.000185488
8.75446	0.00511871	0.0286272	0.00306061		8.303	0.0086693		6.918	1.52748e-05		7.714	0.000184338
8.76178	0.00516187	0.0290814	0.00307891		8.31	0.00867106		6.923	1.31884e-05		7.721	0.000178915
8.76911	0.00520748	0.0295609	0.00309587		8.317	0.00866963		6.929	1.56778e-05		7.727	0.000173036
8.77643	0.00525115	0.0299087	0.00311922		8.324	0.00866966		6.935	2.01062e-05		7.734	0.000168739
8.78376	0.00529259	0.0303491	0.00313802		8.331	0.00867034		6.941	2.35558e-05		7.74	0.000167435
8.79109	0.00533483	0.0307689	0.00314925		8.338	0.00867208		6.946	2.28415e-05		7.746	0.000162087
8.79841	0.00538367	0.0312113	0.0031664		8.345	0.00867442		6.952	2.40602e-05		7.753	0.000156338
8.80574	0.00542576	0.0316113	0.00318268		8.352	0.00867835		6.958	1.95192e-05		7.759	0.00015416
8.81306	0.00547467	0.0320555	0.00320107		8.359	0.00868104		6.964	1.69051e-05		7.766	0.000150741
8.82039	0.0055232	0.0325421	0.00322372		8.366	0.00868409		6.97	1.63378e-05		7.772	0.000146979
8.82772	0.00557111	0.0329585	0.00323555		8.373	0.00869014		6.975	1.2414e-05		7.779	0.000143011
8.83504	0.0056198	0.0334245	0.00325304		8.38	0.0086947		6.981	1.0164e-05		7.785	0.000140093
8.84237	0.00567043	0.0338789	0.0032604		8.387	0.00869903		6.987	1.10966e-05		7.792	0.000140386
8.84969	0.00571645	0.0343336	0.00326872		8.394	0.00870611		6.993	9.08704e-06		7.798	0.000138037
8.85702	0.00576401	0.034687	0.00328914		8.4	0.00871056		6.998	8.44617e-06		7.805	0.000133012
8.86435	0.00580339	0.0351483	0.00330305		8.407	0.00871329		7.004	9.68467e-06		7.811	0.000130367
8.87167	0.00584962	0.0354954	0.00332147		8.414	0.0087153		7.01	1.43152e-05		7.817	0.000130577
8.879	0.00589299	0.0358817	0.0033412		8.421	0.00871787		7.016	1.70082e-05		7.824	0.000127479
8.88632	0.00594128	0.0362213	0.00335404		8.428	0.00872055		7.022	1.28646e-05		7.83	0.000125704
8.89365	0.0059851	0.0366015	0.00336256		8.435	0.00872416		7.027	7.65995e-06		7.837	0.000125414
8.90098	0.00603095	0.0370213	0.00337289		8.442	0.00872591		7.033	8.67436e-06		7.843	0.000124629
8.9083	0.00607502	0.0374129	0.00338595		8.449	0.00873183		7.039	2.24411e-06		7.85	0.000120092
8.91563	0.00612012	0.0378304	0.00339835		8.456	0.00873609		7.045	0		7.856	0.00011542
8.92295	0.00616022	0.0383305	0.00341487		8.463	0.00874096		7.051	4.85887e-06		7.863	0.000111381
8.93028	0.00620474	0.0387189	0.00342289		8.47	0.00874737		7.056	5.14426e-06		7.869	0.000108544
8.9376	0.00624677	0.039108	0.0034385		8.477	0.0087582		7.062	7.65145e-06		7.875	0.000105777
8.94493	0.00628378	0.039439	0.00344308		8.484	0.00876522		7.068	2.2071e-05		7.882	0.000105545
8.95226	0.00632477	0.0397906	0.00345147		8.491	0.00877616		7.074	4.99283e-05		7.888	0.000105176
8.95958	0.00636851	0.0401836	0.00346597		8.498	0.00878413		7.079	9.01618e-05		7.895	0.000104068
8.96691	0.00641736	0.0405611	0.0034785		8.505	0.00879399		7.085	0.000135768		7.901	0.000102049
8.97423	0.0064615	0.0409141	0.00349479		8.512	0.00880281		7.091	0.000174669		7.908	9.94457e-05
8.98156	0.00650906	0.0413275	0.00350865		8.518	0.00881129		7.097	0.00020841		7.914	9.75301e-05
8.98889	0.00655083	0.041629	0.00351643		8.525	0.00881831		7.103	0.000228043		7.921	9.65211e-05
8.99621	0.00659163	0.0419287	0.00352958		8.532	0.00882457		7.108	0.000236507		7.927	9.63871e-05
9.00354	0.00662166	0.0422616	0.00354473		8.539	0.00883069		7.114	0.000240057		7.934	9.67775e-05
9.01086	0.00666596	0.0425769	0.00355586		8.546	0.00883763		7.12	0.000239383		7.94	0.000100861
9.01819	0.00670385	0.0428929	0.00357106		8.553	0.00884745		7.126	0.000230922		7.946	9.99305e-05
9.02552	0.00674155	0.0432961	0.00357729		8.56	0.00885727		7.132	0.000222478		7.953	9.91878e-05
9.03284	0.00677748	0.0436414	0.00358608		8.567	0.00886758		7.137	0.000214823		7.959	9.78274e-05
9.04017	0.00682117	0.0439559	0.0036034		8.574	0.00887679		7.143	0.000204414		7.966	9.93121e-05
9.04749	0.00686045	0.044296	0.00361315		8.581	0.00888568		7.149	0.000193007		7.972	9.85275e-05
9.05482	0.00690141	0.0445796	0.00362262		8.588	0.00889472		7.155	0.000191596		7.979	9.99126e-05
9.06214	0.00694488	0.0448518	0.00363478		8.595	0.00890562		7.16	0.000190005		7.985	0.000101792
9.06947	0.00698983	0.0451561	0.00364448		8.602	0.00891511		7.166	0.000183952		7.992	0.000106134
9.0768	0.00702845	0.0454507	0.00365059		8.609	0.00892679		7.172	0.000187684		7.998	0.000107836
9.08412	0.00706399	0.0457449	0.00366522		8.616	0.0089375		7.178	0.000193414		8.004	0.000109234
9.09145	0.00710246	0.0460171	0.00367864		8.623	0.00894718		7.184	0.00018933		8.011	0.000109865
9.09877	0.00714473	0.0463283	0.00368765		8.63	0.00895664		7.189	0.000182436		8.017	0.000110959
9.1061	0.00718054	0.0465043	0.00369344		8.637	0.00896814		7.195	0.000173847		8.024	0.000108272
9.11343	0.00721821	0.0467411	0.00370985		8.643	0.00897968		7.201	0.000166141		8.03	0.000106247
9.12075	0.00726259	0.0470104	0.00372332		8.65	0.00899058		7.207	0.000156437		8.037	0.000105499
9.12808	0.00730444	0.0472617	0.00372683		8.657	0.00900381		7.213	0.000147056		8.043	0.000105355
9.1354	0.00734452	0.0474959	0.00373971		8.664	0.00901148		7.218	0.000141829		8.05	0.000104803
9.14273	0.00739516	0.0477897	0.00375429		8.671	0.00902362		7.224	0.000137885		8.056	0.000104977
9.15006	0.00743893	0.04796	0.00376186		8.678	0.00903029		7.23	0.000131889		8.063	0.000108115
9.15738	0.00748269	0.048245	0.00377859		8.685	0.00904031		7.236	0.000123192		8.069	0.000109252
9.16471	0.00752135	0.0484191	0.00379278		8.692	0.00904694		7.241	0.000120958		8.075	0.000112156
9.17203	0.00755638	0.0486193	0.003796		8.699	0.00905798		7.247	0.000116394		8.082	0.000112826
9.17936	0.00758411	0.0488167	0.00380499		8.706	0.0090658		7.253	0.000110355		8.088	0.000115149
9.18669	0.00761509	0.0490288	0.0038113		8.713	0.00907545		7.259	0.000104295		8.095	0.000112625
9.19401	0.00764598	0.0491459	0.00382037		8.72	0.00908297		7.265	0.000104744		8.101	0.000111656
9.20134	0.00767697	0.0493156	0.00382841		8.727	0.00909162		7.27	0.000101886		8.108	0.00011049
9.20866	0.00771349	0.0494683	0.00383722		8.734	0.00909967		7.276	0.000100248		8.114	0.000110251
9.21599	0.00774704	0.0495831	0.00384078		8.741	0.00910626		7.282	9.93712e-05		8.121	0.000108629
9.22331	0.00778113	0.0496986	0.00384699		8.748	0.00911528		7.288	9.71169e-05		8.127	0.000107238
9.23064	0.00781111	0.0498358	0.00385682		8.755	0.00912273		7.293	9.35103e-05		8.133	0.000106003
9.23797	0.00784479	0.0499777	0.0038625		8.762	0.00912902		7.299	9.45314e-05		8.14	0.000106366
9.24529	0.00786993	0.050086	0.00387217		8.768	0.00913781		7.305	9.60884e-05		8.146	0.000105423
9.25262	0.00789644	0.0501767	0.0038861		8.775	0.00914617		7.311	9.38122e-05		8.153	0.000105111
9.25994	0.00791597	0.0502758	0.00389167		8.782	0.00915401		7.317	9.14666e-05		8.159	0.000107827
9.26727	0.00793637	0.0502765	0.00390484		8.789	0.00915963		7.322	9.082e-05		8.166	0.000108432
9.2746	0.00795428	0.0503519	0.00391845		8.796	0.00916779		7.328	9.08004e-05		8.172	0.00010654
9.28192	0.00797289	0.0503497	0.00392388		8.803	0.00917309		7.334	8.556e-05		8.179	0.000105989
9.28925	0.00799126	0.0504213	0.00393614		8.81	0.0091787		7.34	8.9544e-05		8.185	0.000108071
9.29657	0.0080053	0.0504858	0.00393566		8.817	0.00917984		7.346	9.14295e-05		8.192	0.000105685
9.3039	0.00801657	0.0505621	0.00395011		8.824	0.0091856		7.351	9.18805e-05		8.198	0.000107122
9.31123	0.00802776	0.0506064	0.00395487		8.831	0.00918964		7.357	8.89465e-05		8.204	0.000107331
9.31855	0.00802829	0.0505998	0.00395881		8.838	0.00919485		7.363	8.84512e-05		8.211	0.0001054
9.32588	0.00802225	0.0505897	0.00397456		8.845	0.00919963		7.369	8.17856e-05		8.217	0.000103989
9.3332	0.00802248	0.0505626	0.00398713		8.852	0.00920517		7.374	7.54981e-05		8.224	0.000104531
9.34053	0.0080153	0.0504284	0.00399401		8.859	0.00921155		7.38	7.38072e-05		8.23	0.0001041
9.34786	0.00800693	0.0504125	0.00399826		8.866	0.0092175		7.386	7.29237e-05		8.237	0.000104897
9.35518	0.00801128	0.0504301	0.00400318		8.873	0.00922185		7.392	7.24302e-05		8.243	0.000106839
9.36251	0.00800855	0.050366	0.00401006		8.88	0.00922571		7.398	7.05326e-05		8.25	0.000107802
9.36983	0.00799713	0.050347	0.00401936		8.886	0.00923233		7.403	7.34725e-05		8.256	0.000107265
9.37716	0.00799042	0.0502947	0.00402677		8.893	0.00923558		7.409	7.38738e-05		8.263	0.000106289
9.38448	0.0079784	0.0501873	0.00403565		8.9	0.00923981		7.415	6.79684e-05		8.269	0.000105278
9.39181	0.00795057	0.050083	0.00404709		8.907	0.00924188		7.421	6.65593e-05		8.275	0.000104521
9.39914	0.00793621	0.0499656	0.00405096		8.914	0.00924395		7.427	6.94617e-05		8.282	0.000102726
9.40646	0.00791549	0.0498471	0.00406232		8.921	0.00924423		7.432	6.85017e-05		8.288	0.000102152
9.41379	0.00789503	0.0497068	0.00407278		8.928	0.00924604		7.438	6.88541e-05		8.295	0.000104196
9.42111	0.00787415	0.0495613	0.00407883		8.935	0.0092437		7.444	7.75338e-05		8.301	0.000104977
9.42844	0.00786137	0.0493744	0.0040849		8.942	0.00924542		7.45	7.74748e-05		8.308	0.000104898
9.43577	0.00783385	0.0491899	0.00408999		8.949	0.00924535		7.455	8.04556e-05		8.314	0.00010575
9.44309	0.00781203	0.0489867	0.00409828		8.956	0.00924404		7.461	8.31256e-05		8.321	0.000105089
9.45042	0.00778241	0.0488374	0.00410107		8.963	0.00924159		7.467	7.9969e-05		8.327	0.000102033
9.45774	0.00775546	0.0486143	0.00411466		8.97	0.00924103		7.473	7.42402e-05		8.333	0.00010236
9.46507	0.00772081	0.0485162	0.00411999		8.977	0.00923486		7.479	7.09019e-05		8.34	0.000100054
9.4724	0.00769205	0.0483833	0.00412413		8.984	0.00923412		7.484	6.77977e-05		8.346	0.000100107
9.47972	0.00766507	0.0481966	0.00412279		8.991	0.00923265		7.49	6.5524e-05		8.353	0.000101322
9.48705	0.00764001	0.0480492	0.00412824		8.998	0.0092313		7.496	6.53222e-05		8.359	0.000100908
9.49437	0.00761145	0.0477971	0.00412778		9.005	0.00922742		7.502	6.42158e-05		8.366	9.84233e-05
9.5017	0.0075859	0.0475523	0.00412759		9.011	0.00922581		7.508	6.95203e-05		8.372	0.000102766
9.50903	0.00755737	0.0472868	0.00414126		9.018	0.0092193		7.513	7.24017e-05		8.379	0.000101247
9.51635	0.0075289	0.0470458	0.00414468		9.025	0.00921336		7.519	7.47715e-05		8.385	9.99229e-05
9.52368	0.00749986	0.0467904	0.00415179		9.032	0.0092082		7.525	7.7235e-05		8.392	0.000102519
9.531	0.00747536	0.04658	0.00415695		9.039	0.00920346		7.531	8.18047e-05		8.398	0.000105547
9.53833	0.00744882	0.0463021	0.00416082		9.046	0.00920144		7.536	7.77017e-05		8.404	0.000106657
9.54565	0.00742342	0.0460482	0.00417055		9.053	0.00919997		7.542	7.60411e-05		8.411	0.000107251
9.55298	0.00739435	0.0457848	0.00417107		9.06	0.00919597		7.548	7.67489e-05		8.417	0.000110614
9.56031	0.00736759	0.0454811	0.00417686		9.067	0.00918961		7.554	7.60357e-05		8.424	0.000108459
9.56763	0.00734328	0.0451152	0.00417782		9.074	0.00918357		7.56	7.88459e-05		8.43	0.000108353
9.57496	0.00731844	0.0447868	0.00418733		9.081	0.00917577		7.565	7.63957e-05		8.437	0.000104918
9.58228	0.00729478	0.0444686	0.00419537		9.088	0.00916714		7.571	7.60267e-05		8.443	0.000103802
9.58961	0.00727674	0.0441315	0.00420255		9.095	0.00916071		7.577	7.19753e-05		8.45	0.000104031
9.59694	0.00725542	0.043808	0.00420654		9.102	0.00915317		7.583	7.57988e-05		8.456	0.000106378
9.60426	0.0072315	0.0435275	0.00420777		9.109	0.00914653		7.588	7.28206e-05		8.462	0.000105053
9.61159	0.0072138	0.0431911	0.00420691		9.116	0.00913651		7.594	8.03931e-05		8.469	0.00010524
9.61891	0.00719193	0.0428867	0.00421029		9.123	0.00913086		7.6	8.11417e-05		8.475	0.000108672
9.62624	0.00716958	0.0425442	0.00421274		9.129	0.00912295		7.606	8.17457e-05		8.482	0.00010843
9.63357	0.00715016	0.0422419	0.0042278		9.136	0.00911736		7.612	7.56335e-05		8.488	0.00010787
9.64089	0.00713017	0.0419194	0.00422457		9.143	0.00910812		7.617	7.88712e-05		8.495	0.000110849
9.64822	0.00710683	0.041622	0.00422101		9.15	0.00910294		7.623	7.94838e-05		8.501	0.000113916
9.65554	0.00708749	0.0412813	0.00422244		9.157	0.00909342		7.629	8.11036e-05		8.508	0.000112674
9.66287	0.0070714	0.0409908	0.00421824		9.164	0.00908332		7.635	8.26636e-05		8.514	0.000109354
9.67019	0.0070556	0.0406431	0.00421944		9.171	0.00907449		7.641	8.70465e-05		8.521	0.00011023
9.67752	0.00703718	0.0402315	0.004218		9.178	0.00906869		7.646	8.72547e-05		8.527	0.00010642
9.68485	0.00702562	0.0398217	0.00421989		9.185	0.00905842		7.652	8.63429e-05		8.533	0.000106091
9.69217	0.00701691	0.0393907	0.00421817		9.192	0.00905295		7.658	8.80597e-05		8.54	0.000107239
9.6995	0.00700421	0.0389433	0.00421877		9.199	0.00904801		7.664	8.72162e-05		8.546	0.000111049
9.70682	0.00699485	0.0385647	0.00421563		9.206	0.00904429		7.669	8.65041e-05		8.553	0.000110465
9.71415	0.00698624	0.0382167	0.00421313		9.213	0.00903871		7.675	8.95158e-05		8.559	0.000112052
9.72148	0.00697043	0.0378902	0.00421642		9.22	0.00903447		7.681	9.02169e-05		8.566	0.000111228
9.7288	0.00696022	0.0375828	0.0042142		9.227	0.0090281		7.687	8.72397e-05		8.572	0.000110331
9.73613	0.00694681	0.0371965	0.00422825		9.234	0.00902083		7.693	9.00163e-05		8.579	0.000109297
9.74345	0.00693504	0.0368702	0.00423349		9.241	0.00901048		7.698	9.41929e-05		8.585	0.000110179
9.75078	0.00692785	0.0364731	0.00423821		9.248	0.00900114		7.704	9.43132e-05		8.591	0.00010966
9.75811	0.00692124	0.0360951	0.0042321		9.254	0.00899225		7.71	9.65676e-05		8.598	0.000109464
9.76543	0.00690464	0.0356564	0.00422589		9.261	0.008986		7.716	0.000101589		8.604	0.000108674
9.77276	0.00689272	0.0353361	0.00422536		9.268	0.00897797		7.722	0.000100588		8.611	0.00010595
9.78008	0.00687732	0.0349441	0.00422283		9.275	0.00897556		7.727	9.90378e-05		8.617	0.000104521
9.78741	0.0068648	0.0345557	0.0042261		9.282	0.00897363		7.733	9.86832e-05		8.624	0.000103938
9.79474	0.00685515	0.0341443	0.00422741		9.289	0.00897034		7.739	0.000101103		8.63	0.0001026
9.80206	0.00684689	0.0337559	0.00423088		9.296	0.00896329		7.745	0.000105265		8.637	0.000103468
9.80939	0.00684419	0.0333428	0.00423133		9.303	0.00895823		7.75	0.000109785		8.643	0.000107477
9.81671	0.00683819	0.0329795	0.0042315		9.31	0.00895389		7.756	0.000118615		8.65	0.000108928
9.82404	0.00683103	0.0326418	0.00423234		9.317	0.00894718		7.762	0.00012286		8.656	0.00011053
9.83136	0.006829	0.0322306	0.00423386		9.324	0.00894289		7.768	0.000128356		8.662	0.000110934
9.83869	0.0068295	0.0318447	0.00423537		9.331	0.00893852		7.774	0.000130215		8.669	0.000111417
9.84602	0.00682558	0.0314531	0.00422888		9.338	0.00893699		7.779	0.00013512		8.675	0.000110179
9.85334	0.00682333	0.0310539	0.00423146		9.345	0.00893002		7.785	0.000135581		8.682	0.000109007
9.86067	0.00682312	0.0306228	0.00423105		9.352	0.00892485		7.791	0.000137932		8.688	0.00010974
9.86799	0.00682406	0.0302766	0.00422803		9.359	0.00891863		7.797	0.000140775		8.695	0.000111432
9.87532	0.00682178	0.0298784	0.00423257		9.366	0.00891676		7.803	0.000140319		8.701	0.000113084
9.88265	0.00681561	0.0294616	0.00422833		9.372	0.00891326		7.808	0.000142224		8.708	0.000117746
9.88997	0.00681315	0.0291244	0.00422261		9.379	0.00891001		7.814	0.000147452		8.714	0.000116672
9.8973	0.00681066	0.0288362	0.00422194		9.386	0.00890694		7.82	0.00015138		8.72	0.00011974
9.90462	0.00680454	0.0284778	0.00422154		9.393	0.0089072		7.826	0.00015248		8.727	0.000119088
9.91195	0.00680157	0.028171	0.0042147		9.4	0.00890561		7.831	0.000159158		8.733	0.000118505
9.91928	0.00680584	0.0278867	0.00421318		9.407	0.0089041		7.837	0.00016528		8.74	0.000114567
9.9266	0.00680945	0.0275164	0.0042133		9.414	0.00890237		7.843	0.000167948		8.746	0.00011475
9.93393	0.00681429	0.0271474	0.00420883		9.421	0.00890373		7.849	0.000172194		8.753	0.000113451
9.94125	0.00681654	0.026709	0.00420512		9.428	0.00890036		7.855	0.000179773		8.759	0.00011412
9.94858	0.00682207	0.0263504	0.0042074		9.435	0.0088966		7.86	0.000187304		8.766	0.000115221
9.9559	0.00682293	0.0259894	0.00419664		9.442	0.00889313		7.866	0.00019301		8.772	0.00011764
9.96323	0.00682614	0.0256386	0.00419017		9.449	0.00889401		7.872	0.000197501		8.779	0.000115696
9.97056	0.00683251	0.0253156	0.00418534		9.456	0.00889224		7.878	0.000204098		8.785	0.000115076
9.97788	0.00684247	0.0250595	0.00417332		9.463	0.00889659		7.884	0.000216616		8.791	0.000113315
9.98521	0.00684509	0.0247108	0.00417492		9.47	0.00889761		7.889	0.000227116		8.798	0.000112114
9.99254	0.00684785	0.0243192	0.00417865		9.477	0.00890092		7.895	0.000229772		8.804	0.000111337
9.99986	0.00685106	0.0239893	0.00416757		9.484	0.00890266		7.901	0.000234		8.811	0.000114853
10.0072	0.0068548	0.0236535	0.00417067		9.491	0.00890479		7.907	0.000236948		8.817	0.000115058
10.0145	0.00685402	0.0233049	0.00417122		9.497	0.008903		7.912	0.000236568		8.824	0.000115088
10.0218	0.00685978	0.0229993	0.00416448		9.504	0.00890582		7.918	0.000236407		8.83	0.000114905
10.0292	0.0068656	0.0227306	0.00416183		9.511	0.00890383		7.924	0.000244505		8.837	0.00011247
10.0365	0.00687383	0.0224426	0.00415714		9.518	0.00890527		7.93	0.00025361		8.843	0.000110558
10.0438	0.00688119	0.0221782	0.0041494		9.525	0.00890652		7.936	0.000265483		8.849	0.000111069
10.0511	0.00688605	0.0219571	0.00414394		9.532	0.0089081		7.941	0.000277073		8.856	0.000113052
10.0585	0.00689026	0.021685	0.00413667		9.539	0.00891032		7.947	0.000285194		8.862	0.000111651
10.0658	0.00690062	0.0214115	0.00412695		9.546	0.0089151		7.953	0.000293275		8.869	0.000114421
10.0731	0.00690672	0.0210779	0.00413101		9.553	0.00891437		7.959	0.000299646		8.875	0.000117078
10.0805	0.00691007	0.0208465	0.00412518		9.56	0.00891535		7.964	0.000298107		8.882	0.000115802
10.0878	0.00692557	0.0205479	0.00412669		9.567	0.00891759		7.97	0.000297745		8.888	0.000115091
10.0951	0.00694173	0.0202377	0.00412401		9.574	0.00891835		7.976	0.000303771		8.895	0.000115674
10.1024	0.00695212	0.0200145	0.0041096		9.581	0.00891871		7.982	0.00030636		8.901	0.000114414
10.1098	0.00696255	0.0197243	0.00410116		9.588	0.00891844		7.988	0.0003121		8.908	0.000110582
10.1171	0.00697728	0.0194439	0.00408404		9.595	0.00891747		7.993	0.000322228		8.914	0.000111378
10.1244	0.00698137	0.0192466	0.00407887		9.602	0.00891901		7.999	0.000328203		8.92	0.000111575
10.1317	0.00698661	0.0190377	0.00407546		9.609	0.00891828		8.005	0.000339987		8.927	0.000113363
10.139	0.00700447	0.0187971	0.0040723		9.616	0.00892005		8.011	0.000347882		8.933	0.000112802
10.1464	0.00701963	0.0187154	0.00407183		9.622	0.00892264		8.017	0.000354937		8.94	0.000114645
10.1537	0.00703266	0.0184879	0.00406408		9.629	0.0089259		8.022	0.000367244		8.946	0.000113336
10.161	0.00705207	0.018272	0.00404894		9.636	0.00892622		8.028	0.000380218		8.953	0.000111812
10.1684	0.00707183	0.018063	0.00403969		9.643	0.00892523		8.034	0.000388267		8.959	0.00011039
10.1757	0.00708207	0.0178221	0.00403641		9.65	0.00892881		8.04	0.000401382		8.966	0.000110252
10.183	0.00709661	0.0175543	0.0040269		9.657	0.00892985		8.045	0.000414495		8.972	0.000110344
10.1903	0.00711351	0.0173013	0.00400813		9.664	0.0089327		8.051	0.000424448		8.979	0.000108724
10.1977	0.00712974	0.0171432	0.00400275		9.671	0.00893726		8.057	0.000434772		8.985	0.000109892
10.205	0.00714751	0.0169596	0.00397847		9.678	0.00894338		8.063	0.000446795		8.991	0.000111638
10.2123	0.00716591	0.0168424	0.00396204		9.685	0.00894431		8.069	0.000457026		8.998	0.00011479
10.2196	0.00718417	0.0166262	0.00395226		9.692	0.00895036		8.074	0.000464278		9.004	0.000114433
10.227	0.00719987	0.0164223	0.0039326		9.699	0.00895338		8.08	0.00047668		9.011	0.000116226
10.2343	0.00721599	0.0162192	0.00393036		9.706	0.00895771		8.086	0.000489901		9.017	0.000116288
10.2416	0.00723545	0.0160512	0.00392209		9.713	0.00896087		8.092	0.000500404		9.024	0.000115257
10.2489	0.00725062	0.0157953	0.0039058		9.72	0.00896795		8.098	0.000513886		9.03	0.000113258
10.2563	0.00726395	0.0156276	0.00389765		9.727	0.0089699		8.103	0.0005301		9.037	0.000112919
10.2636	0.00727923	0.0154635	0.00388912		9.734	0.00897598		8.109	0.000539035		9.043	0.000112101
10.2709	0.00730016	0.0153414	0.00387512		9.74	0.00897968		8.115	0.000547343		9.049	0.000113378
10.2782	0.0073177	0.0151828	0.00386558		9.747	0.00898226		8.121	0.000561083		9.056	0.000113327
10.2856	0.0073438	0.015051	0.00385774		9.754	0.00898232		8.126	0.000574305		9.062	0.000111346
10.2929	0.00736634	0.014944	0.00384479		9.761	0.00898398		8.132	0.000579454		9.069	0.000111456
10.3002	0.00738839	0.0148327	0.00382102		9.768	0.0089882		8.138	0.000595235		9.075	0.000111664
10.3076	0.00740858	0.0146654	0.00380963		9.775	0.00899174		8.144	0.000612934		9.082	0.000109632
10.3149	0.00742681	0.0145405	0.00379369		9.782	0.00899815		8.15	0.000622898		9.088	0.000111316
10.3222	0.00743938	0.0144304	0.00378618		9.789	0.00899913		8.155	0.000634903		9.095	0.000110625
10.3295	0.00746403	0.0142598	0.00377173		9.796	0.0090052		8.161	0.000656828		9.101	0.000109302
10.3369	0.00748914	0.01412	0.00375838		9.803	0.00900639		8.167	0.000674703		9.108	0.000108038
10.3442	0.00750862	0.0139869	0.00374825		9.81	0.00900844		8.173	0.000688829		9.114	0.000108117
10.3515	0.00753464	0.013869	0.00373546		9.817	0.009009		8.179	0.00070906		9.12	0.000106131
10.3588	0.00755932	0.0137298	0.00372275		9.824	0.0090144		8.184	0.000731594		9.127	0.000107819
10.3662	0.00758156	0.0136808	0.00370794		9.831	0.00901858		8.19	0.000750403		9.133	0.000106636
10.3735	0.0076037	0.0136159	0.00369289		9.838	0.00902258		8.196	0.000770175		9.14	0.000108996
10.3808	0.00762852	0.013515	0.00367337		9.845	0.0090273		8.202	0.000790973		9.146	0.00011303
10.3881	0.00764959	0.0133937	0.00365616		9.852	0.00903282		8.207	0.000814184		9.153	0.000113282
10.3955	0.00767253	0.0133373	0.00363814		9.859	0.00903845		8.213	0.000830135		9.159	0.000111809
10.4028	0.00769439	0.0131977	0.00362716		9.865	0.00903849		8.219	0.00084714		9.166	0.000115687
10.4101	0.00771424	0.0130758	0.00361604		9.872	0.00904309		8.225	0.000862377		9.172	0.000114689
10.4174	0.00773738	0.0129843	0.00361218		9.879	0.00904863		8.231	0.000886052		9.178	0.000111484
10.4248	0.00775798	0.0129625	0.00360064		9.886	0.00905506		8.236	0.000910309		9.185	0.000110575
10.4321	0.00777787	0.0128898	0.00359132		9.893	0.00905407		8.242	0.000937855		9.191	0.000110851
10.4394	0.0077972	0.0128483	0.00357507		9.9	0.00906096		8.248	0.000960602		9.198	0.000108021
10.4467	0.00781712	0.0128002	0.00355256		9.907	0.00906522		8.254	0.000991136		9.204	0.000107022
10.4541	0.00783289	0.0127106	0.00354491		9.914	0.00906481		8.259	0.0010216		9.211	0.00010554
10.4614	0.00785398	0.0126192	0.00352807		9.921	0.00906461		8.265	0.0010469		9.217	0.000101724
10.4687	0.00787235	0.0125355	0.00351679		9.928	0.0090703		8.271	0.00107089		9.224	0.00010192
10.476	0.00789794	0.0124769	0.00351607		9.935	0.00907471		8.277	0.00110446		9.23	9.96309e-05
10.4834	0.00791933	0.01241	0.00350557		9.942	0.00907651		8.283	0.00113328		9.237	9.83624e-05
10.4907	0.00793979	0.0123342	0.00350038		9.949	0.00908163		8.288	0.00115796		9.243	9.9808e-05
10.498	0.00795995	0.0123077	0.00349543		9.956	0.00908491		8.294	0.00118794		9.249	0.000104822
10.5053	0.00798551	0.0122911	0.00348375		9.963	0.00908968		8.3	0.00122489		9.256	0.000103747
10.5127	0.00800289	0.0122738	0.00347034		9.97	0.00909116		8.306	0.00126047		9.262	0.000103765
10.52	0.0080192	0.0122947	0.00345596		9.977	0.00909376		8.312	0.00129621		9.269	0.000104771
10.5273	0.00804521	0.012326	0.00343878		9.983	0.0090938		8.317	0.00133457		9.275	0.000103617
10.5346	0.00806299	0.0123096	0.00342911		9.99	0.00909734		8.323	0.00137275		9.282	9.9821e-05
10.542	0.00807978	0.0122989	0.00341754		9.997	0.00909838		8.329	0.00141316		9.288	0.000101362
10.5493	0.00809655	0.0122952	0.00341298		10.004	0.00910096		8.335	0.00145059		9.295	0.000102428
10.5566	0.00811488	0.0122783	0.00340779		10.011	0.00910261		8.34	0.00149361		9.301	0.000101087
10.564	0.00813072	0.0123435	0.00339939		10.018	0.00910817		8.346	0.00153525		9.307	0.000100806
10.5713	0.0081494	0.0123474	0.00338777		10.025	0.00911159		8.352	0.00157637		9.314	0.000102707
10.5786	0.00817282	0.012337	0.00337919		10.032	0.00911819		8.358	0.00161836		9.32	0.000102209
10.5859	0.00819582	0.0123512	0.00336806		10.039	0.00912063		8.364	0.00166099		9.327	0.000101688
10.5933	0.0082128	0.0124039	0.00336586		10.046	0.00912534		8.369	0.00169915		9.333	0.000104089
10.6006	0.00822438	0.0124272	0.00335907		10.053	0.00912875		8.375	0.00174447		9.34	0.000103255
10.6079	0.00824012	0.0124321	0.00335662		10.06	0.00913208		8.381	0.00178727		9.346	0.000102769
10.6152	0.00825042	0.0125602	0.00335485		10.067	0.00913292		8.387	0.00183837		9.353	0.000104136
10.6226	0.0082601	0.0126355	0.00334555		10.074	0.00913655		8.393	0.00188737		9.359	0.00010523
10.6299	0.00827427	0.0126375	0.00334594		10.081	0.00914021		8.398	0.00194215		9.366	0.000104722
10.6372	0.00829213	0.012702	0.00334682		10.088	0.00913841		8.404	0.0019919		9.372	0.000105249
10.6445	0.00831061	0.0127859	0.00334145		10.095	0.00914076		8.41	0.00205048		9.378	0.000103547
10.6519	0.00832598	0.0128055	0.00334016		10.102	0.00914635		8.416	0.00210268		9.385	0.000100475
10.6592	0.00833982	0.012857	0.00332871		10.108	0.00915027		8.421	0.00215568		9.391	0.000100086
10.6665	0.00835523	0.0129996	0.00332465		10.115	0.00915128		8.427	0.00221063		9.398	9.69131e-05
10.6738	0.00836929	0.0131085	0.0033188		10.122	0.00915651		8.433	0.00227324		9.404	9.64158e-05
10.6812	0.00837212	0.0132557	0.00331081		10.129	0.00915697		8.439	0.0023341		9.411	9.52749e-05
10.6885	0.00838453	0.0134716	0.00330226		10.136	0.00915681		8.445	0.00239585		9.417	9.52315e-05
10.6958	0.0083933	0.0136871	0.00330489		10.143	0.00915859		8.45	0.00246498		9.424	9.29259e-05
10.7032	0.00840613	0.0137618	0.00329918		10.15	0.00916328		8.456	0.00253481		9.43	9.40267e-05
10.7105	0.00841255	0.0138951	0.00329805		10.157	0.00916726		8.462	0.0026067		9.436	9.24185e-05
10.7178	0.00842642	0.0139591	0.00329616		10.164	0.00917189		8.468	0.00267979		9.443	9.16908e-05
10.7251	0.00842648	0.0141595	0.00328403		10.171	0.00917295		8.474	0.00275429		9.449	9.42938e-05
10.7325	0.00843757	0.0142924	0.00328372		10.178	0.00917548		8.479	0.00282877		9.456	9.44742e-05
10.7398	0.00844169	0.0145013	0.00328525		10.185	0.00917699		8.485	0.00290619		9.462	9.45833e-05
10.7471	0.00844412	0.0146954	0.00328444		10.192	0.00917844		8.491	0.00298802		9.469	9.47463e-05
10.7544	0.00843886	0.0149231	0.0032889		10.199	0.00918247		8.497	0.00307319		9.475	9.54718e-05
10.7617	0.00844517	0.0150718	0.00328584		10.206	0.00918596		8.502	0.0031631		9.482	9.38878e-05
10.7691	0.00844413	0.0152863	0.00327392		10.213	0.00918791		8.508	0.00325027		9.488	9.19131e-05
10.7764	0.00844362	0.0154902	0.00326498		10.22	0.00918933		8.514	0.00333395		9.495	9.06821e-05
10.7837	0.00844415	0.0157369	0.00326353		10.226	0.00919361		8.52	0.00342714		9.501	9.14593e-05
10.7911	0.0084494	0.0158836	0.00326523		10.233	0.00919689		8.526	0.00352263		9.507	9.19078e-05
10.7984	0.00844792	0.0161493	0.00327277		10.24	0.00919942		8.531	0.0036176		9.514	9.03684e-05
10.8057	0.00844718	0.0163593	0.00328167		10.247	0.00920075		8.537	0.00372201		9.52	9.08396e-05
10.813	0.00844367	0.0165647	0.00328221		10.254	0.00920341		8.543	0.00383404		9.527	8.84668e-05
10.8204	0.00844964	0.016887	0.00327624		10.261	0.00920306		8.549	0.00394352		9.533	8.64818e-05
10.8277	0.00845004	0.017174	0.00326503		10.268	0.00920298		8.554	0.00406035		9.54	8.56681e-05
10.835	0.00844725	0.0174866	0.00326339		10.275	0.00920636		8.56	0.00418183		9.546	8.39161e-05
10.8423	0.00844391	0.0178124	0.0032527		10.282	0.00920692		8.566	0.00431034		9.553	8.68982e-05
10.8497	0.00844098	0.018102	0.00325034		10.289	0.00921277		8.572	0.0044458		9.559	8.73112e-05
10.857	0.00843368	0.0183888	0.00325001		10.296	0.00921618		8.578	0.0045796		9.566	8.91521e-05
10.8643	0.00842947	0.0186857	0.00325314		10.303	0.0092203		8.583	0.0047043		9.572	8.74256e-05
10.8716	0.00842469	0.0189287	0.00324934		10.31	0.00922038		8.589	0.00483885		9.578	8.74416e-05
10.879	0.0084159	0.0192009	0.00324955		10.317	0.00922439		8.595	0.0049779		9.585	8.40015e-05
10.8863	0.00841161	0.0195293	0.00325		10.324	0.00922311		8.601	0.00511866		9.591	8.46193e-05
10.8936	0.00840581	0.0197968	0.00324962		10.331	0.00922906		8.607	0.00526831		9.598	8.31408e-05
10.9009	0.00839974	0.0201012	0.00325204		10.338	0.00923069		8.612	0.00542949		9.604	8.27222e-05
10.9083	0.00839274	0.0204144	0.00325765		10.345	0.00923518		8.618	0.00558557		9.611	8.18613e-05
10.9156	0.00838356	0.0206729	0.00325414		10.351	0.00923819		8.624	0.0057554		9.617	8.08738e-05
10.9229	0.00837924	0.0209638	0.00325911		10.358	0.0092456		8.63	0.00592278		9.624	8.08912e-05
10.9302	0.0083648	0.0212769	0.00325982		10.365	0.00924334		8.635	0.00609468		9.63	8.11843e-05
10.9376	0.00835392	0.0215813	0.00325485		10.372	0.00924291		8.641	0.00626892		9.636	8.12965e-05
10.9449	0.00834427	0.0219261	0.00326305		10.379	0.0092419		8.647	0.00646027		9.643	7.9938e-05
10.9522	0.00832994	0.0222666	0.00327179		10.386	0.00924505		8.653	0.00664262		9.649	8.19363e-05
10.9596	0.00831681	0.0225446	0.0032804		10.393	0.00924556		8.659	0.00683324		9.656	8.1853e-05
10.9669	0.00830402	0.0228835	0.00328432		10.4	0.00924996		8.664	0.00703398		9.662	7.80479e-05
10.9742	0.00828878	0.0231701	0.00328468		10.407	0.00925334		8.67	0.00723539		9.669	7.84863e-05
10.9815	0.00827368	0.023422	0.0032786		10.414	0.00925693		8.676	0.00743722		9.675	8.13058e-05
10.9889	0.00826426	0.0237936	0.0032724		10.421	0.00925868		8.682	0.00764776		9.682	7.76685e-05
10.9962	0.00824311	0.0240677	0.0032696		10.428	0.00926061		8.688	0.0078588		9.688	7.70086e-05
11.0035	0.00822801	0.024359	0.00326761		10.435	0.00926167		8.693	0.0080605		9.695	7.90107e-05
11.0108	0.00821191	0.0247329	0.00327192		10.442	0.00926666		8.699	0.00827764		9.701	7.44094e-05
11.0182	0.0081939	0.0250215	0.00327541		10.449	0.00927193		8.705	0.00849061		9.707	7.15302e-05
11.0255	0.00817881	0.0253357	0.00327827		10.456	0.00927323		8.711	0.00870556		9.714	7.52844e-05
11.0328	0.00816314	0.0257223	0.00327519		10.463	0.00927358		8.716	0.0089272		9.72	7.48705e-05
11.0401	0.00815312	0.026043	0.00328025		10.469	0.00927321		8.722	0.00915467		9.727	7.64149e-05
11.0475	0.00813635	0.026337	0.00328222		10.476	0.00927142		8.728	0.00937845		9.733	8.00677e-05
11.0548	0.00812174	0.0266893	0.00328563		10.483	0.00927102		8.734	0.00960681		9.74	7.96045e-05
11.0621	0.00810337	0.0269893	0.00329669		10.49	0.00927389		8.74	0.00983696		9.746	7.71898e-05
11.0694	0.00808735	0.0272686	0.00329679		10.497	0.00927408		8.745	0.0100641		9.753	7.36994e-05
11.0768	0.00806187	0.0274909	0.0032945		10.504	0.00928147		8.751	0.0102978		9.759	7.00337e-05
11.0841	0.00804428	0.027806	0.00330092		10.511	0.00928555		8.757	0.0105392		9.765	7.01805e-05
11.0914	0.00802551	0.0281153	0.00330045		10.518	0.00928841		8.763	0.0107728		9.772	7.02065e-05
11.0988	0.00800943	0.0283062	0.00330735		10.525	0.00929019		8.769	0.0110098		9.778	6.97652e-05
11.1061	0.00799181	0.0286023	0.00330558		10.532	0.00929416		8.774	0.0112472		9.785	7.05035e-05
11.1134	0.00797986	0.0289367	0.00330771		10.539	0.00929417		8.78	0.0114872		9.791	7.27273e-05
11.1207	0.00796596	0.0291747	0.00330527		10.546	0.0092953		8.786	0.0117193		9.798	7.2042e-05
11.128	0.00795125	0.0294507	0.00330111		10.553	0.00929895		8.792	0.0119647		9.804	7.25417e-05
11.1354	0.00793158	0.0297633	0.00330212		10.56	0.0093012		8.797	0.0121976		9.811	7.11491e-05
11.1427	0.00791447	0.0299478	0.00330487		10.567	0.00930336		8.803	0.0124374		9.817	7.13739e-05
11.15	0.00789698	0.0302293	0.00331647		10.574	0.00930844		8.809	0.0126786		9.824	6.877e-05
11.1573	0.00787968	0.0305035	0.00331512		10.581	0.00931295		8.815	0.0129175		9.83	6.61639e-05
11.1647	0.00785415	0.0308329	0.00332608		10.588	0.00931794		8.821	0.0131513		9.836	6.43887e-05
11.172	0.00783073	0.031135	0.00332952		10.594	0.00932454		8.826	0.0133906		9.843	6.56632e-05
11.1793	0.007813	0.0314786	0.00332589		10.601	0.00932804		8.832	0.0136338		9.849	6.66187e-05
11.1867	0.00779365	0.0316963	0.00332601		10.608	0.00932724		8.838	0.0138755		9.856	6.58965e-05
11.194	0.00776648	0.0318759	0.00332828		10.615	0.00933069		8.844	0.0141217		9.862	6.59069e-05
11.2013	0.00774722	0.0320123	0.00332747		10.622	0.00932945		8.849	0.0143624		9.869	6.58836e-05
11.2086	0.00773456	0.0322143	0.00333136		10.629	0.00932961		8.855	0.0146031		9.875	6.40631e-05
11.216	0.0077146	0.0323971	0.00333812		10.636	0.00933355		8.861	0.0148465		9.882	6.38705e-05
11.2233	0.00769459	0.032667	0.00333991		10.643	0.00934209		8.867	0.0150892		9.888	6.45029e-05
11.2306	0.00767619	0.0329684	0.00334646		10.65	0.00934643		8.873	0.0153277		9.894	6.42537e-05
11.2379	0.00765971	0.0332393	0.00334679		10.657	0.00935175		8.878	0.0155779		9.901	6.60983e-05
11.2453	0.00764074	0.0335358	0.00334847		10.664	0.00935855		8.884	0.015822		9.907	6.6532e-05
11.2526	0.00762395	0.033762	0.00335385		10.671	0.00936012		8.89	0.0160761		9.914	6.44552e-05
11.2599	0.00759953	0.0339727	0.00335894		10.678	0.00936427		8.896	0.0163202		9.92	6.54991e-05
11.2672	0.00758708	0.0341422	0.00337062		10.685	0.00936765		8.902	0.0165667		9.927	6.79965e-05
11.2746	0.00756881	0.0343572	0.0033763		10.692	0.00937233		8.907	0.0168091		9.933	6.67171e-05
11.2819	0.00755317	0.0344922	0.00338552		10.699	0.00937557		8.913	0.0170617		9.94	6.6463e-05
11.2892	0.00753366	0.0346294	0.00338529		10.706	0.00938069		8.919	0.0173029		9.946	6.69033e-05
11.2965	0.00751715	0.0348336	0.00337994		10.713	0.00938541		8.925	0.0175542		9.953	6.81281e-05
11.3039	0.00750256	0.0350175	0.00337834		10.719	0.00938679		8.93	0.0178099		9.959	6.40096e-05
11.3112	0.00748489	0.0351416	0.00337466		10.726	0.00939256		8.936	0.0180613		9.965	5.99951e-05
11.3185	0.00746529	0.0353646	0.00337007		10.733	0.00939547		8.942	0.0183237		9.972	5.72341e-05
11.3259	0.00745115	0.0355726	0.00337155		10.74	0.00939609		8.948	0.0185837		9.978	5.62002e-05
11.3332	0.00743191	0.0356611	0.00337277		10.747	0.00940093		8.954	0.0188523		9.985	5.16854e-05
11.3405	0.00741075	0.0358796	0.00338335		10.754	0.00940879		8.959	0.0191082		9.991	5.20535e-05
11.3478	0.00739144	0.0360115	0.00339012		10.761	0.00941291		8.965	0.0193881		9.998	5.23192e-05
11.3552	0.00737658	0.0361622	0.00339613		10.768	0.00941677		8.971	0.0196633		10.004	5.3003e-05
11.3625	0.00735777	0.0362997	0.00340698		10.775	0.00942339		8.977	0.019942		10.011	5.35422e-05
11.3698	0.00734291	0.0364658	0.00341038		10.782	0.00942833		8.983	0.0202293		10.017	5.53394e-05
11.3771	0.00731941	0.0365603	0.00341431		10.789	0.00943068		8.988	0.0205246		10.023	5.44633e-05
11.3845	0.0073036	0.0367256	0.00342507		10.796	0.00943301		8.994	0.020818		10.03	5.53137e-05
11.3918	0.00727976	0.0368427	0.00342727		10.803	0.00943773		9	0.0211153		10.036	5.53873e-05
11.3991	0.00726328	0.0369772	0.00342751		10.81	0.00944009		9.006	0.0214173		10.043	5.52194e-05
11.4064	0.00723859	0.0370772	0.00342631		10.817	0.0094432		9.011	0.0217048		10.049	5.12587e-05
11.4138	0.00722426	0.0371853	0.00342655		10.824	0.00944906		9.017	0.0220133		10.056	5.09625e-05
11.4211	0.00721168	0.0373037	0.00342579		10.831	0.00945215		9.023	0.022325		10.062	5.17695e-05
11.4284	0.00719677	0.03738	0.0034234		10.837	0.00946069		9.029	0.0226431		10.069	5.10777e-05
11.4357	0.00717578	0.0374678	0.00343627		10.844	0.00946835		9.035	0.022969		10.075	4.84089e-05
11.4431	0.00717164	0.0376579	0.00344406		10.851	0.0094771		9.04	0.0233053		10.082	5.14403e-05
11.4504	0.00715398	0.0377845	0.00344947		10.858	0.00948155		9.046	0.0236437		10.088	5.2003e-05
11.4577	0.00713544	0.0379453	0.00346077		10.865	0.00948718		9.052	0.0239893		10.094	4.97031e-05
11.465	0.00712177	0.0381173	0.00347335		10.872	0.00949085		9.058	0.0243367		10.101	5.01758e-05
11.4724	0.00710433	0.038192	0.00347166		10.879	0.00949752		9.064	0.0246929		10.107	4.96143e-05
11.4797	0.00708431	0.0381926	0.00348387		10.886	0.00949962		9.069	0.0250474		10.114	4.67868e-05
11.487	0.00707049	0.0382649	0.00348545		10.893	0.00950693		9.075	0.0254269		10.12	4.73429e-05
11.4944	0.00705476	0.0382694	0.00348666		10.9	0.0095128		9.081	0.0258054		10.127	4.69557e-05
11.5017	0.00704084	0.0383065	0.00349096		10.907	0.00951954		9.087	0.0261934		10.133	4.56966e-05
11.509	0.00703321	0.0383637	0.00349997		10.914	0.00952353		9.092	0.0265876		10.14	4.60415e-05
11.5163	0.00702236	0.0384655	0.00351063		10.921	0.00952922		9.098	0.0269994		10.146	4.60994e-05
11.5236	0.00701051	0.0384959	0.00351256		10.928	0.00953615		9.104	0.0274082		10.152	4.26959e-05
11.531	0.0069994	0.0384987	0.00351852		10.935	0.0095424		9.11	0.0278229		10.159	4.2141e-05
11.5383	0.00698747	0.0384623	0.00352002		10.942	0.00954738		9.116	0.028246		10.165	4.09505e-05
11.5456	0.00697306	0.038492	0.00352121		10.949	0.00955408		9.121	0.0286492		10.172	4.07349e-05
11.5529	0.00695942	0.0384651	0.00352963		10.956	0.00956143		9.127	0.0290758		10.178	4.02703e-05
11.5603	0.00695504	0.0384843	0.00353902		10.962	0.00956351		9.133	0.0295026		10.185	4.12436e-05
11.5676	0.00693848	0.0385725	0.00354778		10.969	0.00957236		9.139	0.0299459		10.191	4.12898e-05
11.5749	0.00692225	0.0386064	0.00355249		10.976	0.00957617		9.144	0.0303982		10.198	4.239e-05
11.5823	0.00690538	0.0385995	0.00355277		10.983	0.00958079		9.15	0.0308557		10.204	3.91713e-05
11.5896	0.00689419	0.0386141	0.00355423		10.99	0.00958283		9.156	0.0313177		10.211	3.76607e-05
11.5969	0.00687571	0.0386039	0.00355932		10.997	0.00958656		9.162	0.0317869		10.217	3.52086e-05
11.6042	0.00686432	0.0385779	0.00356518		11.004	0.00958799		9.168	0.0322558		10.223	3.48482e-05
11.6116	0.00685303	0.038599	0.00357218		11.011	0.00959495		9.173	0.0327123		10.23	3.24896e-05
11.6189	0.00684512	0.038518	0.00357975		11.018	0.00960111		9.179	0.0332062		10.236	3.50324e-05
11.6262	0.00682863	0.038417	0.00357939		11.025	0.009609		9.185	0.0336967		10.243	3.4798e-05
11.6335	0.00681247	0.0383097	0.00358171		11.032	0.00961793		9.191	0.0341885		10.249	3.55943e-05
11.6409	0.00679566	0.0382391	0.00359005		11.039	0.00962636		9.197	0.0346788		10.256	3.38182e-05
11.6482	0.00678598	0.0381288	0.00359853		11.046	0.00962936		9.202	0.035186		10.262	3.47664e-05
11.6555	0.00677117	0.038042	0.0036089		11.053	0.00963182		9.208	0.0356964		10.269	3.40707e-05
11.6628	0.00675961	0.0380209	0.00361451		11.06	0.00963456		9.214	0.0362011		10.275	3.58522e-05
11.6702	0.0067506	0.0379493	0.00362283		11.067	0.00964095		9.22	0.0367087		10.282	3.59472e-05
11.6775	0.00674949	0.0378305	0.00362644		11.074	0.00964302		9.225	0.0372011		10.288	3.59756e-05
11.6848	0.00673911	0.0377225	0.00363053		11.08	0.00964901		9.231	0.0377129		10.294	3.67129e-05
11.6921	0.0067277	0.0376874	0.00363734		11.087	0.00965433		9.237	0.0382166		10.301	3.55812e-05
11.6995	0.00672254	0.0375578	0.00364486		11.094	0.0096623		9.243	0.0387264		10.307	3.52897e-05
11.7068	0.00670796	0.0374915	0.0036498		11.101	0.00966314		9.249	0.0392461		10.314	3.52033e-05
11.7141	0.00669395	0.0374306	0.00365306		11.108	0.00966719		9.254	0.0397642		10.32	3.47579e-05
11.7215	0.0066843	0.0373403	0.00366185		11.115	0.00967501		9.26	0.0402748		10.327	3.03422e-05
11.7288	0.00667703	0.0371701	0.00366723		11.122	0.00967707		9.266	0.0407841		10.333	2.8001e-05
11.7361	0.0066624	0.0369935	0.00367585		11.129	0.00967751		9.272	0.0412922		10.34	2.54958e-05
11.7434	0.00665336	0.0368166	0.00368273		11.136	0.00967981		9.278	0.0417891		10.346	2.4798e-05
11.7508	0.00664472	0.0365923	0.00369147		11.143	0.00968419		9.283	0.0422927		10.352	2.29442e-05
11.7581	0.00663197	0.0363597	0.00370012		11.15	0.00968626		9.289	0.0428066		10.359	2.33762e-05
11.7654	0.0066205	0.03621	0.0037033		11.157	0.00969347		9.295	0.0433054		10.365	2.36981e-05
11.7727	0.00661184	0.0360059	0.00370935		11.164	0.00969948		9.301	0.0437999		10.372	2.44883e-05
11.7801	0.00660526	0.0358182	0.00371503		11.171	0.00970495		9.306	0.0442882		10.378	2.39771e-05
11.7874	0.00658915	0.0356637	0.00371697		11.178	0.00971005		9.312	0.0447761		10.385	2.52101e-05
11.7947	0.00657767	0.0355057	0.00372165		11.185	0.00971473		9.318	0.0452629		10.391	2.62833e-05
11.802	0.00656895	0.0353096	0.00373002		11.192	0.0097183		9.324	0.0457468		10.398	2.6712e-05
11.8094	0.00655804	0.0351788	0.00373499		11.199	0.00972162		9.33	0.0462186		10.404	2.46618e-05
11.8167	0.00654304	0.03495	0.003739		11.205	0.00972703		9.335	0.046676		10.411	2.40445e-05
11.824	0.00653765	0.0347327	0.00374672		11.212	0.00972866		9.341	0.0471402		10.417	2.206e-05
11.8313	0.00652874	0.0344172	0.00375524		11.219	0.00973026		9.347	0.0475933		10.423	2.00335e-05
11.8387	0.00652355	0.0342215	0.00376932		11.226	0.00973682		9.353	0.0480406		10.43	1.81881e-05
11.846	0.00651514	0.0339946	0.00378181		11.233	0.00974302		9.359	0.0484908		10.436	2.05932e-05
11.8533	0.0065116	0.0338115	0.00378363		11.24	0.00974705		9.364	0.0489279		10.443	1.95269e-05
11.8606	0.00650503	0.0336372	0.00379266		11.247	0.00975289		9.37	0.0493599		10.449	2.18582e-05
11.868	0.00649957	0.033493	0.00379818		11.254	0.00975669		9.376	0.0497771		10.456	2.275e-05
11.8753	0.00648791	0.0332525	0.00379882		11.261	0.00975617		9.382	0.050199		10.462	2.36575e-05
11.8826	0.00648126	0.0329717	0.00380871		11.268	0.00975627		9.387	0.0505974		10.469	2.03938e-05
11.8899	0.00647251	0.032726	0.00381282		11.275	0.00975912		9.393	0.0510079		10.475	1.94101e-05
11.8973	0.00646224	0.0324096	0.00381916		11.282	0.00975945		9.399	0.0514111		10.481	1.72048e-05
11.9046	0.00645608	0.0321037	0.00382411		11.289	0.00976317		9.405	0.0518078		10.488	1.67668e-05
11.9119	0.0064519	0.0318933	0.00383395		11.296	0.00976485		9.411	0.0521989		10.494	1.51747e-05
11.9192	0.0064393	0.0317783	0.00383485		11.303	0.00976607		9.416	0.0525842		10.501	1.60122e-05
11.9266	0.00642977	0.0315602	0.00384119		11.31	0.00977174		9.422	0.0529736		10.507	1.75073e-05
11.9339	0.00641661	0.0313462	0.00384958		11.317	0.00977576		9.428	0.0533478		10.514	1.70089e-05
11.9412	0.00641014	0.0311551	0.00385861		11.323	0.00977969		9.434	0.0537172		10.52	1.60261e-05
11.9485	0.00640096	0.0308561	0.00386811		11.33	0.00978416		9.439	0.0540687		10.527	1.70516e-05
11.9559	0.00639602	0.0305478	0.00388004		11.337	0.00978625		9.445	0.0544343		10.533	1.72949e-05
11.9632	0.00638826	0.0302441	0.00388188		11.344	0.00978751		9.451	0.0547854		10.54	1.64869e-05
11.9705	0.00638356	0.0300039	0.00388056		11.351	0.00979041		9.457	0.0551305		10.546	1.649e-05
11.9779	0.00637426	0.0297631	0.0038851		11.358	0.00978905		9.463	0.0554748		10.552	1.58722e-05
11.9852	0.00636335	0.0295139	0.00388723		11.365	0.0097906		9.468	0.0558146		10.559	1.39892e-05
11.9925	0.00636174	0.02923	0.00389093		11.372	0.00979121		9.474	0.0561524		10.565	9.82596e-06
11.9998	0.0063527	0.0289805	0.0039056		11.379	0.00978845		9.48	0.0564786		10.572	6.75218e-06
12.0072	0.00635298	0.0287235	0.00391296		11.386	0.00978504		9.486	0.056808		10.578	6.73546e-06
12.0145	0.00634102	0.0284389	0.0039283		11.393	0.00978654		9.492	0.0571285		10.585	6.84019e-06
12.0218	0.0063375	0.0281134	0.0039343		11.4	0.00978823		9.497	0.0574479		10.591	7.54088e-06
12.0291	0.00633194	0.0278392	0.00394027		11.407	0.00979089		9.503	0.0577671		10.598	1.02369e-05
12.0365	0.00633079	0.0275226	0.00394431		11.414	0.0097939		9.509	0.0580802		10.604	1.39553e-05
12.0438	0.00631733	0.0272981	0.00394918		11.421	0.0097957		9.515	0.0583873		10.61	1.44779e-05
12.0511	0.00631262	0.0270496	0.00395987		11.428	0.00979315		9.52	0.0586944		10.617	1.50861e-05
12.0584	0.00630076	0.0268681	0.00396249		11.435	0.00979365		9.526	0.0589983		10.623	1.52377e-05
12.0658	0.0062895	0.0266544	0.00397253		11.442	0.0097927		9.532	0.0592956		10.63	1.54708e-05
12.0731	0.00628287	0.0264277	0.00397317		11.448	0.00979169		9.538	0.0595944		10.636	1.37017e-05
12.0804	0.00627439	0.0262096	0.00398187		11.455	0.00979487		9.544	0.0598871		10.643	1.3394e-05
12.0877	0.00626412	0.0259861	0.00399492		11.462	0.00979564		9.549	0.0601641		10.649	1.22953e-05
12.0951	0.00625683	0.0257435	0.00400376		11.469	0.00979608		9.555	0.0604441		10.656	1.01369e-05
12.1024	0.00624908	0.0254709	0.00401183		11.476	0.00980006		9.561	0.0607104		10.662	7.69089e-06
12.1097	0.00623718	0.0251829	0.0040264		11.483	0.0098		9.567	0.0609745		10.669	7.43434e-06
12.1171	0.00623277	0.0248859	0.00402511		11.49	0.00980243		9.573	0.0612361		10.675	7.68046e-06
12.1244	0.00623348	0.0246033	0.00402232		11.497	0.0098064		9.578	0.0614939		10.681	6.04056e-06
12.1317	0.00623004	0.0243212	0.0040291		11.504	0.00981035		9.584	0.0617468		10.688	7.03116e-06
12.139	0.00622292	0.0240709	0.00403701		11.511	0.00980847		9.59	0.0619993		10.694	9.00033e-06
12.1463	0.00622055	0.0237999	0.00404985		11.518	0.00981005		9.596	0.0622444		10.701	9.94463e-06
12.1537	0.00621723	0.0235355	0.00405073		11.525	0.00981139		9.601	0.0624818		10.707	1.03125e-05
12.161	0.00621041	0.0232653	0.0040611		11.532	0.00981153		9.607	0.0627269		10.714	1.11841e-05
12.1683	0.00620451	0.0230238	0.00406905		11.539	0.00980929		9.613	0.0629691		10.72	1.38789e-05
12.1756	0.0062056	0.0228173	0.00407142		11.546	0.00981242		9.619	0.0632025		10.727	1.13203e-05
12.183	0.00620105	0.0226621	0.00407665		11.553	0.00981319		9.625	0.0634358		10.733	1.04728e-05
12.1903	0.00619504	0.022451	0.0040917		11.56	0.00981424		9.63	0.0636632		10.739	1.11049e-05
12.1976	0.00618875	0.0222419	0.00409773		11.567	0.00981732		9.636	0.0638821		10.746	1.13924e-05
12.205	0.00617609	0.0220168	0.00410676		11.573	0.0098175		9.642	0.0640954		10.752	7.52037e-06
12.2123	0.00616263	0.0217726	0.00411744		11.58	0.00981896		9.648	0.0643018		10.759	8.44183e-06
12.2196	0.00615496	0.0214988	0.0041264		11.587	0.00982004		9.654	0.0644935		10.765	8.40918e-06
12.2269	0.00614676	0.0212927	0.00413199		11.594	0.00981751		9.659	0.0646892		10.772	6.6428e-06
12.2343	0.00614221	0.021095	0.00413858		11.601	0.00981427		9.665	0.0648746		10.778	5.86531e-06
12.2416	0.00614528	0.0208813	0.00415065		11.608	0.00981399		9.671	0.0650577		10.785	6.92209e-06
12.2489	0.0061428	0.020624	0.00415633		11.615	0.00981422		9.677	0.0652404		10.791	5.65625e-06
12.2562	0.00613774	0.0204465	0.0041608		11.622	0.0098155		9.682	0.0654168		10.798	4.51007e-06
12.2636	0.00613435	0.0202592	0.00416097		11.629	0.00981389		9.688	0.0655885		10.804	4.97352e-06
12.2709	0.00612899	0.0200307	0.00416027		11.636	0.0098158		9.694	0.0657606		10.81	5.93394e-06
12.2782	0.00612087	0.0199034	0.00416615		11.643	0.00982168		9.7	0.0659194		10.817	4.64591e-06
12.2855	0.00611777	0.0197581	0.00416661		11.65	0.00982332		9.706	0.0660669		10.823	6.18831e-06
12.2929	0.00611517	0.0195321	0.00418699		11.657	0.00982607		9.711	0.0662203		10.83	4.92485e-06
12.3002	0.00610755	0.019329	0.004203		11.664	0.00983158		9.717	0.0663653		10.836	4.24498e-06
12.3075	0.00609771	0.0192052	0.00421707		11.671	0.00983804		9.723	0.0665087		10.843	2.58503e-06
12.3148	0.00609298	0.0190056	0.00422648		11.678	0.00983919		9.729	0.0666472		10.849	4.65867e-06
12.3222	0.00609069	0.0188608	0.0042325		11.685	0.00983906		9.734	0.0667833		10.856	5.13665e-06
12.3295	0.00608569	0.018747	0.00423747		11.691	0.00983714		9.74	0.0669156		10.862	5.01556e-06
12.3368	0.00608346	0.0185937	0.00424056		11.698	0.00983702		9.746	0.0670444		10.868	5.49784e-06
12.3442	0.00608648	0.0184387	0.00424373		11.705	0.00983574		9.752	0.0671594		10.875	5.93108e-06
12.3515	0.00608465	0.0182714	0.00424908		11.712	0.00983348		9.758	0.0672727		10.881	5.69035e-06
12.3588	0.00608034	0.0180508	0.00426034		11.719	0.00983507		9.763	0.0673838		10.888	2.93771e-06
12.3661	0.0060771	0.0178278	0.00426497		11.726	0.00983532		9.769	0.0674838		10.894	3.69111e-06
12.3735	0.00607483	0.0176395	0.0042801		11.733	0.00983351		9.775	0.0675832		10.901	2.64398e-06
12.3808	0.00606566	0.0174065	0.0042926		11.74	0.00983019		9.781	0.0676812		10.907	2.89686e-06
12.3881	0.00605521	0.017223	0.00430244		11.747	0.00983386		9.787	0.0677769		10.914	2.66524e-06
12.3954	0.00604834	0.0171065	0.00431393		11.754	0.00983363		9.792	0.0678622		10.92	5.22346e-06
12.4028	0.00604569	0.01703	0.0043179		11.761	0.00983533		9.798	0.0679499		10.927	5.40075e-06
12.4101	0.00603989	0.0168928	0.00432671		11.768	0.00983803		9.804	0.0680321		10.933	4.75516e-06
12.4174	0.00603437	0.0167271	0.00434611		11.775	0.00983884		9.81	0.0681118		10.939	5.28608e-06
12.4247	0.00603745	0.0165677	0.0043557		11.782	0.00983698		9.815	0.0681869		10.946	6.90737e-06
12.4321	0.00603069	0.0163804	0.00436796		11.789	0.00983674		9.821	0.0682653		10.952	5.13992e-06
12.4394	0.00602092	0.0161364	0.00437791		11.796	0.00983828		9.827	0.0683327		10.959	4.37077e-06
12.4467	0.00601727	0.0159999	0.00438941		11.803	0.00984099		9.833	0.0684025		10.965	3.95764e-06
12.454	0.00601828	0.0158928	0.00440004		11.81	0.00984182		9.839	0.0684658		10.972	4.61252e-06
12.4614	0.00601341	0.0157572	0.00441234		11.816	0.00984315		9.844	0.0685246		10.978	3.95101e-06
12.4687	0.00600753	0.0156586	0.00442654		11.823	0.00984423		9.85	0.068587		10.985	4.76397e-06
12.476	0.00600296	0.0155244	0.00443617		11.83	0.00984151		9.856	0.0686461		10.991	5.88086e-06
12.4833	0.00599691	0.0154076	0.00444238		11.837	0.00983988		9.862	0.0686992		10.998	7.38077e-06
12.4907	0.00599246	0.0153005	0.00445428		11.844	0.00984133		9.868	0.0687442		11.004	5.73939e-06
12.498	0.00598593	0.0152228	0.00445433		11.851	0.00984275		9.873	0.0687872		11.01	4.28685e-06
12.5053	0.00598659	0.0151091	0.00444964		11.858	0.00984645		9.879	0.0688169		11.017	3.68635e-06
12.5127	0.00598334	0.0149919	0.00446558		11.865	0.00984619		9.885	0.0688459		11.023	2.8293e-06
12.52	0.00597663	0.0148589	0.00447468		11.872	0.00984543		9.891	0.068873		11.03	3.0136e-06
12.5273	0.00597269	0.014646	0.00448976		11.879	0.00984513		9.896	0.0689014		11.036	9.2219e-07
12.5346	0.00597657	0.0145152	0.00450907		11.886	0.00984234		9.902	0.0689341		11.043	1.65589e-06
12.5419	0.00597667	0.014442	0.00452949		11.893	0.00983911		9.908	0.068966		11.049	6.72201e-07
12.5493	0.0059774	0.0143118	0.00453506		11.9	0.00984543		9.914	0.0689936		11.056	2.50434e-06
12.5566	0.00597818	0.0142334	0.00454823		11.907	0.00984849		9.92	0.06902		11.062	0
12.5639	0.00597783	0.0141174	0.004559		11.914	0.00984928		9.925	0.0690466		11.068	4.3287e-06
12.5712	0.00596968	0.013919	0.00456849		11.921	0.00985253		9.931	0.0690609		11.075	2.57402e-06
12.5786	0.00595692	0.0138244	0.00458182		11.928	0.00985445		9.937	0.0690708		11.081	5.7559e-06
12.5859	0.00595066	0.0137164	0.00459692		11.934	0.00985251		9.943	0.069078		11.088	5.28211e-06
12.5932	0.00594518	0.0136187	0.00460684		11.941	0.00985517		9.949	0.0690798		11.094	5.44857e-06
12.6006	0.00594019	0.0135808	0.00461723		11.948	0.00985398		9.954	0.0690787		11.101	4.58424e-06
12.6079	0.00594254	0.0134702	0.00462869		11.955	0.00985173		9.96	0.0690789		11.107	6.39238e-06
12.6152	0.00594505	0.0133639	0.0046371		11.962	0.00985482		9.966	0.0690748		11.114	4.44335e-06
12.6225	0.00594067	0.0133053	0.00465362		11.969	0.00985332		9.972	0.0690747		11.12	3.86235e-06
12.6299	0.00594242	0.0131931	0.00466262		11.976	0.00985439		9.977	0.0690698		11.127	5.15532e-06
12.6372	0.00594082	0.013067	0.00467306		11.983	0.00985556		9.983	0.0690576		11.133	5.42674e-06
12.6445	0.00593404	0.0129515	0.00468776		11.99	0.00985827		9.989	0.0690431		11.139	5.52331e-06
12.6518	0.00592911	0.0128327	0.00470209		11.997	0.00985601		9.995	0.0690255		11.146	6.39385e-06
12.6592	0.00592906	0.0127518	0.00471657		12.004	0.00985678		10.001	0.0690018		11.152	8.20271e-06
12.6665	0.0059293	0.0126547	0.00472462		12.011	0.00985341		10.006	0.0689785		11.159	8.74188e-06
12.6738	0.00592521	0.0125652	0.00472993		12.018	0.00985545		10.012	0.0689503		11.165	7.69748e-06
12.6811	0.00592409	0.0125318	0.00474775		12.025	0.0098544		10.018	0.0689158		11.172	6.91148e-06
12.6885	0.00592625	0.0124351	0.00475609		12.032	0.00985769		10.024	0.0688854		11.178	6.1994e-06
12.6958	0.00592609	0.0123493	0.00477249		12.039	0.00985936		10.029	0.0688564		11.185	6.5034e-06
12.7031	0.00592959	0.0122776	0.00479086		12.046	0.00986277		10.035	0.0688155		11.191	7.90398e-06
12.7104	0.00593952	0.0121588	0.00480171		12.053	0.00986585		10.041	0.0687807		11.197	7.50803e-06
12.7178	0.00594058	0.0120884	0.00481564		12.059	0.00987026		10.047	0.0687497		11.204	6.71526e-06
12.7251	0.00594674	0.012008	0.00482982		12.066	0.0098711		10.053	0.0687075		11.21	8.33037e-06
12.7324	0.00594933	0.0119413	0.00484863		12.073	0.00987468		10.058	0.0686595		11.217	8.71857e-06
12.7398	0.00594168	0.0118863	0.00486863		12.08	0.0098778		10.064	0.0686215		11.223	8.4128e-06
12.7471	0.0059336	0.0118333	0.00488822		12.087	0.00987918		10.07	0.0685736		11.23	7.81464e-06
12.7544	0.00593265	0.0118091	0.00491078		12.094	0.00988145		10.076	0.068522		11.236	1.03089e-05
12.7617	0.00592634	0.0117616	0.0049291		12.101	0.00988126		10.082	0.0684723		11.243	8.63416e-06
12.7691	0.00592344	0.0116902	0.00495287		12.108	0.00988625		10.087	0.0684207		11.249	6.22684e-06
12.7764	0.00592491	0.0116632	0.00496912		12.115	0.00988712		10.093	0.0683577		11.256	5.94184e-06
12.7837	0.0059271	0.0115636	0.00498496		12.122	0.00988698		10.099	0.0683063		11.262	9.41391e-06
12.791	0.00592821	0.0115423	0.00499149		12.129	0.00988589		10.105	0.0682496		11.268	1.05166e-05
12.7984	0.00593139	0.0114514	0.00500929		12.136	0.00989042		10.11	0.0681906		11.275	1.25285e-05
12.8057	0.00592738	0.0113644	0.00502138		12.143	0.00988866		10.116	0.0681354		11.281	1.2349e-05
12.813	0.00592497	0.011334	0.00503389		12.15	0.00989401		10.122	0.0680844		11.288	1.25802e-05
12.8203	0.00591694	0.0112133	0.00505987		12.157	0.0098985		10.128	0.0680252		11.294	8.22831e-06
12.8277	0.00591087	0.0111594	0.00507334		12.164	0.00990123		10.134	0.0679761		11.301	5.39755e-06
12.835	0.00590826	0.0111735	0.00510264		12.171	0.0099029		10.139	0.067919		11.307	4.56131e-06
12.8423	0.00590903	0.0111384	0.00512987		12.177	0.00990559		10.145	0.0678592		11.314	4.24488e-06
12.8496	0.00591249	0.0110436	0.00514559		12.184	0.00990523		10.151	0.0678022		11.32	4.90412e-06
12.857	0.00592029	0.010979	0.0051686		12.191	0.00990745		10.157	0.0677421		11.326	8.66057e-06
12.8643	0.00592444	0.0109007	0.00518579		12.198	0.00991269		10.163	0.0676811		11.333	8.07208e-06
12.8716	0.00592529	0.0108056	0.00520186		12.205	0.00991471		10.168	0.067621		11.339	9.13338e-06
12.8789	0.00593294	0.0107876	0.00522059		12.212	0.00991615		10.174	0.0675557		11.346	9.7088e-06
12.8863	0.00593166	0.0107138	0.00524779		12.219	0.00991609		10.18	0.0674883		11.352	8.1796e-06
12.8936	0.00593443	0.0106389	0.0052722		12.226	0.00991364		10.186	0.0674194		11.359	6.65967e-06
12.9009	0.00593588	0.010604	0.00529325		12.233	0.00991362		10.191	0.0673522		11.365	8.69242e-06
12.9083	0.00594171	0.010482	0.00531617		12.24	0.00991382		10.197	0.0672848		11.372	7.53371e-06
12.9156	0.00594	0.0104726	0.0053359		12.247	0.00991491		10.203	0.0672232		11.378	6.61993e-06
12.9229	0.00594222	0.010467	0.00535564		12.254	0.009918		10.209	0.0671627		11.385	9.29799e-06
12.9302	0.00594579	0.0104146	0.0053764		12.261	0.00992205		10.215	0.0670985		11.391	1.00781e-05
12.9375	0.00594595	0.0103939	0.00540151		12.268	0.00992181		10.22	0.0670325		11.397	1.07491e-05
12.9449	0.00594227	0.010319	0.00542094		12.275	0.00992474		10.226	0.0669682		11.404	1.07634e-05
12.9522	0.00594504	0.0102775	0.00544373		12.282	0.00992777		10.232	0.0669044		11.41	1.32899e-05
12.9595	0.00594694	0.0102708	0.00547247		12.289	0.00993096		10.238	0.0668408		11.417	1.21277e-05
12.9669	0.00594772	0.0102299	0.00549537		12.296	0.00993245		10.244	0.066782		11.423	1.10839e-05
12.9742	0.00594321	0.0101836	0.00552234		12.302	0.009935		10.249	0.0667179		11.43	1.34286e-05
12.9815	0.0059459	0.0101303	0.00555285		12.309	0.00993463		10.255	0.0666522		11.436	1.57355e-05
12.9888	0.00594609	0.0100902	0.00558155		12.316	0.00993499		10.261	0.0665891		11.443	1.67203e-05
12.9962	0.00594981	0.0100176	0.00561726		12.323	0.00993679		10.267	0.0665188		11.449	1.85835e-05
13.0035	0.00595146	0.00998343	0.00564317		12.33	0.0099382		10.272	0.0664482		11.455	1.96166e-05
13.0108	0.00596542	0.0099757	0.00567239		12.337	0.00994005		10.278	0.0663813		11.462	1.95828e-05
13.0181	0.00597647	0.00990767	0.00569353		12.344	0.00994438		10.284	0.066311		11.468	2.03504e-05
13.0255	0.00598561	0.00982229	0.00571945		12.351	0.00994839		10.29	0.0662399		11.475	1.7398e-05
13.0328	0.00598876	0.00978718	0.00574927		12.358	0.00995416		10.296	0.0661766		11.481	1.82506e-05
13.0401	0.00598953	0.00974914	0.00577052		12.365	0.0099558		10.301	0.0661099		11.488	1.87284e-05
13.0474	0.00599072	0.00975282	0.00580213		12.372	0.00995612		10.307	0.0660364		11.494	1.91413e-05
13.0548	0.00598839	0.00970099	0.00584102		12.379	0.0099572		10.313	0.0659662		11.501	1.86855e-05
13.0621	0.0059917	0.00968543	0.00587069		12.386	0.00995644		10.319	0.0658953		11.507	2.15119e-05
13.0694	0.00599699	0.00965562	0.00590849		12.393	0.00995407		10.324	0.0658277		11.514	2.09523e-05
13.0767	0.00600234	0.00958909	0.00593879		12.4	0.0099549		10.33	0.065759		11.52	2.29241e-05
13.0841	0.00600341	0.00955193	0.00596625		12.407	0.00995628		10.336	0.0656952		11.526	2.52769e-05
13.0914	0.00601227	0.00951367	0.00599838		12.414	0.00995877		10.342	0.0656211		11.533	2.76346e-05
13.0987	0.00601371	0.0094008	0.0060346		12.421	0.00996039		10.348	0.0655492		11.539	2.60141e-05
13.106	0.00602047	0.00935373	0.00607794		12.427	0.00996227		10.353	0.0654751		11.546	2.51132e-05
13.1134	0.00602729	0.00931646	0.00611514		12.434	0.00996557		10.359	0.0653968		11.552	2.5292e-05
13.1207	0.00603751	0.00926674	0.00614303		12.441	0.00997031		10.365	0.0653289		11.559	2.44394e-05
13.128	0.0060437	0.00926542	0.0061803		12.448	0.00997203		10.371	0.0652662		11.565	2.2339e-05
13.1354	0.00605379	0.00931104	0.00621678		12.455	0.00997545		10.377	0.0651997		11.572	2.53842e-05
13.1427	0.00605999	0.00924203	0.00624417		12.462	0.00997987		10.382	0.0651312		11.578	2.86197e-05
13.15	0.00606828	0.00922376	0.00628997		12.469	0.00998281		10.388	0.065066		11.585	2.81082e-05
13.1573	0.00607422	0.00922385	0.00633027		12.476	0.00998426		10.394	0.0649934		11.591	2.84866e-05
13.1646	0.00608172	0.00917829	0.00636748		12.483	0.00998371		10.4	0.0649301		11.597	2.89381e-05
13.172	0.00608902	0.00913329	0.00640984		12.49	0.00998316		10.405	0.064867		11.604	2.74741e-05
13.1793	0.00608887	0.00908288	0.00645486		12.497	0.00998421		10.411	0.0648004		11.61	2.76191e-05
13.1866	0.00609836	0.00911375	0.00649366		12.504	0.00998319		10.417	0.0647371		11.617	2.8629e-05
13.194	0.00610355	0.00909731	0.006531		12.511	0.00998716		10.423	0.064674		11.623	2.9332e-05
13.2013	0.00611306	0.0091201	0.00657394		12.518	0.00999221		10.429	0.0646072		11.63	3.04335e-05
13.2086	0.00611791	0.00915592	0.00662413		12.525	0.00999579		10.434	0.064544		11.636	3.17549e-05
13.2159	0.00613231	0.00910409	0.00666774		12.532	0.00999428		10.44	0.0644895		11.643	3.33819e-05
13.2233	0.00614514	0.0090427	0.00671058		12.539	0.00999922		10.446	0.0644287		11.649	3.52157e-05
13.2306	0.00616574	0.00898036	0.00676226		12.545	0.00999801		10.452	0.0643726		11.655	3.50475e-05
13.2379	0.00617566	0.00891963	0.00681176		12.552	0.00999853		10.458	0.0643225		11.662	3.6245e-05
13.2452	0.00619498	0.00889659	0.0068537		12.559	0.0100011		10.463	0.0642696		11.668	3.7731e-05
13.2526	0.00621531	0.00887364	0.00691245		12.566	0.0100069		10.469	0.0642152		11.675	3.70302e-05
13.2599	0.00622907	0.00891055	0.00696661		12.573	0.0100088		10.475	0.0641647		11.681	3.65355e-05
13.2672	0.00623234	0.00889299	0.00701478		12.58	0.0100138		10.481	0.0641111		11.688	3.82888e-05
13.2745	0.00624378	0.0088987	0.00705813		12.587	0.0100162		10.486	0.064056		11.694	4.09667e-05
13.2819	0.00625394	0.00890205	0.00710268		12.594	0.0100168		10.492	0.0640031		11.701	4.44428e-05
13.2892	0.00626284	0.00896212	0.00715117		12.601	0.0100179		10.498	0.0639516		11.707	4.514e-05
13.2965	0.00627372	0.00894303	0.00720867		12.608	0.0100186		10.504	0.0639026		11.714	4.76082e-05
13.3038	0.00629659	0.00893922	0.00727459		12.615	0.0100202		10.51	0.0638605		11.72	4.70318e-05
13.3112	0.00631209	0.00892061	0.00733148		12.622	0.0100253		10.515	0.0638145		11.726	4.47561e-05
13.3185	0.00632266	0.00894201	0.00739385		12.629	0.0100296		10.521	0.0637733		11.733	4.37822e-05
13.3258	0.00633995	0.0088708	0.0074564		12.636	0.0100315		10.527	0.063733		11.739	4.16758e-05
13.3331	0.00635827	0.00891819	0.0075189		12.643	0.0100342		10.533	0.0636926		11.746	4.35808e-05
13.3405	0.00636877	0.0089265	0.00758056		12.65	0.0100386		10.539	0.0636554		11.752	4.44133e-05
13.3478	0.00638332	0.0089499	0.0076504		12.657	0.0100387		10.544	0.0636178		11.759	4.3855e-05
13.3551	0.00639997	0.00894058	0.00770548		12.664	0.0100432		10.55	0.0635875		11.765	4.51186e-05
13.3625	0.00642297	0.00894737	0.00776547		12.67	0.0100492		10.556	0.0635472		11.772	4.79812e-05
13.3698	0.00643656	0.00893132	0.00782511		12.677	0.010055		10.562	0.0635162		11.778	4.7377e-05
13.3771	0.00645425	0.00885524	0.00788945		12.684	0.0100544		10.567	0.0634899		11.784	4.90995e-05
13.3844	0.00647572	0.00886538	0.00796113		12.691	0.0100601		10.573	0.0634622		11.791	5.14775e-05
13.3918	0.00649834	0.00885071	0.008025		12.698	0.0100619		10.579	0.0634325		11.797	5.12059e-05
13.3991	0.00651153	0.00881429	0.00810065		12.705	0.010063		10.585	0.0634075		11.804	5.17313e-05
13.4064	0.00653843	0.00876972	0.00817894		12.712	0.0100653		10.591	0.0633853		11.81	5.20193e-05
13.4137	0.0065624	0.00878477	0.00824892		12.719	0.0100698		10.596	0.0633566		11.817	5.22047e-05
13.4211	0.00658323	0.008731	0.00831654		12.726	0.0100725		10.602	0.0633337		11.823	5.53201e-05
13.4284	0.00660185	0.00868313	0.00839362		12.733	0.0100737		10.608	0.0633114		11.83	5.71814e-05
13.4357	0.00661861	0.00864162	0.00846198		12.74	0.0100783		10.614	0.0632957		11.836	6.04504e-05
13.443	0.00663043	0.00866412	0.00853354		12.747	0.0100818		10.619	0.0632751		11.843	6.22583e-05
13.4504	0.00665398	0.00861055	0.00861606		12.754	0.0100849		10.625	0.0632575		11.849	6.28951e-05
13.4577	0.00667593	0.00862477	0.00869641		12.761	0.0100892		10.631	0.0632392		11.855	6.14223e-05
13.465	0.00669857	0.00866108	0.00877674		12.768	0.0100937		10.637	0.0632272		11.862	6.48711e-05
13.4723	0.00672133	0.00867185	0.00885714		12.775	0.0100969		10.643	0.0632154		11.868	6.56742e-05
13.4797	0.00675226	0.0087138	0.00893451		12.782	0.0100977		10.648	0.0632111		11.875	6.82088e-05
13.487	0.00676902	0.00873889	0.00901902		12.788	0.0101036		10.654	0.063208		11.881	7.05165e-05
13.4943	0.00678905	0.00872427	0.00909734		12.795	0.0101081		10.66	0.0632078		11.888	7.37135e-05
13.5016	0.00681507	0.00873346	0.00918146		12.802	0.0101122		10.666	0.0632048		11.894	7.11223e-05
13.509	0.00683547	0.00869971	0.00926795		12.809	0.0101129		10.672	0.0631997		11.901	7.02438e-05
13.5163	0.00685787	0.00869581	0.00934866		12.816	0.0101195		10.677	0.063195		11.907	6.80652e-05
13.5236	0.00688801	0.00867778	0.00943147		12.823	0.0101214		10.683	0.0631947		11.913	6.7457e-05
13.531	0.00691135	0.00870547	0.00952062		12.83	0.0101275		10.689	0.0631977		11.92	6.89234e-05
13.5383	0.00693935	0.00867401	0.00960043		12.837	0.0101318		10.695	0.0631996		11.926	6.9251e-05
13.5456	0.00696908	0.00865201	0.00968993		12.844	0.0101407		10.7	0.0632008		11.933	7.02042e-05
13.5529	0.00699041	0.00865285	0.00978256		12.851	0.0101466		10.706	0.0632112		11.939	7.57079e-05
13.5602	0.00701356	0.00864172	0.00987519		12.858	0.0101532		10.712	0.0632187		11.946	7.97418e-05
13.5676	0.00704471	0.00862565	0.00997633		12.865	0.0101617		10.718	0.0632281		11.952	7.91418e-05
13.5749	0.00706487	0.00863694	0.0100783		12.872	0.0101653		10.724	0.063241		11.959	8.18177e-05
13.5822	0.00709182	0.00861497	0.0101754		12.879	0.0101709		10.729	0.0632549		11.965	8.31869e-05
13.5895	0.00711667	0.00864061	0.0102684		12.886	0.0101728		10.735	0.0632618		11.972	7.86965e-05
13.5969	0.00713688	0.00869812	0.0103662		12.893	0.0101785		10.741	0.0632784		11.978	7.96353e-05
13.6042	0.00716396	0.00871428	0.0104636		12.9	0.010179		10.747	0.0632973		11.984	8.10824e-05
13.6115	0.00718885	0.00871904	0.0105624		12.907	0.0101876		10.753	0.0633119		11.991	8.33148e-05
13.6189	0.00721262	0.00873226	0.0106663		12.913	0.0101909		10.758	0.0633323		11.997	8.54646e-05
13.6262	0.00724436	0.00875355	0.010773		12.92	0.0102011		10.764	0.0633557		12.004	8.91519e-05
13.6335	0.00728436	0.00872179	0.0108823		12.927	0.0102063		10.77	0.0633747		12.01	8.89938e-05
13.6408	0.00731323	0.00873091	0.010993		12.934	0.0102136		10.776	0.0633991		12.017	8.96603e-05
13.6482	0.00735703	0.00870152	0.0111106		12.941	0.0102194		10.781	0.0634292		12.023	9.2251e-05
13.6555	0.00739302	0.00870681	0.0112253		12.948	0.0102271		10.787	0.0634557		12.03	9.38114e-05
13.6628	0.00743221	0.0087842	0.0113332		12.955	0.0102295		10.793	0.0634824		12.036	9.4143e-05
13.6701	0.00746548	0.00874682	0.0114473		12.962	0.0102362		10.799	0.0635111		12.042	9.40898e-05
13.6775	0.00749911	0.00880688	0.0115584		12.969	0.0102381		10.805	0.0635313		12.049	9.65917e-05
13.6848	0.00753333	0.00883131	0.0116655		12.976	0.0102431		10.81	0.0635504		12.055	9.83726e-05
13.6921	0.00757101	0.00884167	0.011784		12.983	0.0102482		10.816	0.0635815		12.062	0.00010205
13.6994	0.00760501	0.00882614	0.0119102		12.99	0.0102558		10.822	0.063605		12.068	0.000106792
13.7068	0.00763865	0.00891286	0.0120378		12.997	0.0102629		10.828	0.0636371		12.075	0.000109455
13.7141	0.00767919	0.00889801	0.0121594		13.004	0.0102747		10.834	0.063668		12.081	0.00011101
13.7214	0.0077113	0.00885053	0.0122928		13.011	0.0102843		10.839	0.0636968		12.088	0.000111346
13.7287	0.00775209	0.00891163	0.0124211		13.018	0.0102915		10.845	0.0637276		12.094	0.000109382
13.7361	0.0077918	0.00893351	0.0125536		13.025	0.0102988		10.851	0.0637616		12.101	0.000108081
13.7434	0.0078362	0.00893499	0.0126923		13.031	0.0103077		10.857	0.0637904		12.107	0.000110551
13.7507	0.00788212	0.00898916	0.0128341		13.038	0.0103157		10.862	0.0638238		12.113	0.000110675
13.7581	0.00792957	0.00909832	0.0129747		13.045	0.010325		10.868	0.0638615		12.12	0.000110809
13.7654	0.00797078	0.00901487	0.0131105		13.052	0.0103344		10.874	0.0638941		12.126	0.000113831
13.7727	0.00802345	0.00904864	0.0132516		13.059	0.0103427		10.88	0.0639241		12.133	0.000120574
13.78	0.00806692	0.00907718	0.0134016		13.066	0.0103534		10.886	0.0639538		12.139	0.000123368
13.7873	0.00811489	0.00906786	0.013552		13.073	0.0103609		10.891	0.063985		12.146	0.00012618
13.7947	0.0081605	0.00915182	0.0137042		13.08	0.0103689		10.897	0.0640142		12.152	0.00012884
13.802	0.00821248	0.00920727	0.0138651		13.087	0.0103794		10.903	0.0640435		12.159	0.000132108
13.8093	0.00825973	0.00927006	0.014028		13.094	0.010389		10.909	0.0640756		12.165	0.000129927
13.8167	0.00831688	0.00932708	0.0141898		13.101	0.0103943		10.915	0.0641129		12.171	0.000129946
13.824	0.00837082	0.00932808	0.0143568		13.108	0.0104064		10.92	0.0641508		12.178	0.000133221
13.8313	0.00843509	0.00937194	0.0145278		13.115	0.0104115		10.926	0.0641993		12.184	0.000135116
13.8386	0.00849854	0.00943154	0.0146939		13.122	0.0104204		10.932	0.06424		12.191	0.000136557
13.846	0.00856266	0.00942405	0.0148636		13.129	0.0104304		10.938	0.0642761		12.197	0.000138219
13.8533	0.00862278	0.00948774	0.0150371		13.136	0.0104466		10.943	0.0643123		12.204	0.000143415
13.8606	0.00869125	0.00951449	0.0152136		13.143	0.0104556		10.949	0.0643435		12.21	0.000143955
13.8679	0.00875292	0.00944705	0.0153965		13.15	0.0104664		10.955	0.0643702		12.217	0.00014759
13.8753	0.00883026	0.00943664	0.015588		13.156	0.0104767		10.961	0.064399		12.223	0.000148589
13.8826	0.00890114	0.00946078	0.0157921		13.163	0.0104876		10.967	0.0644325		12.23	0.000151425
13.8899	0.00897266	0.00945557	0.0160008		13.17	0.0104958		10.972	0.0644701		12.236	0.000150387
13.8972	0.0090451	0.00947739	0.0162046		13.177	0.0105072		10.978	0.0645043		12.242	0.000152018
13.9046	0.00912079	0.00947132	0.0164164		13.184	0.0105181		10.984	0.0645322		12.249	0.000152852
13.9119	0.00919511	0.00947924	0.0166316		13.191	0.0105314		10.99	0.0645686		12.255	0.000156076
13.9192	0.00926752	0.00955336	0.0168425		13.198	0.0105426		10.995	0.0646034		12.262	0.000157136
13.9266	0.00935147	0.00957209	0.0170666		13.205	0.0105549		11.001	0.064635		12.268	0.000157781
13.9339	0.00943011	0.00960419	0.0172987		13.212	0.0105719		11.007	0.064668		12.275	0.000161405
13.9412	0.00951948	0.00972583	0.0175328		13.219	0.0105844		11.013	0.0647029		12.281	0.000163952
13.9485	0.00960521	0.00974912	0.0177622		13.226	0.0105961		11.019	0.0647359		12.288	0.000166289
13.9558	0.00970205	0.00977356	0.0180132		13.233	0.0106128		11.024	0.0647581		12.294	0.000170697
13.9632	0.00979316	0.00983089	0.0182632		13.24	0.0106249		11.03	0.0647789		12.301	0.000174563
13.9705	0.00988809	0.00990633	0.0185202		13.247	0.0106379		11.036	0.0648016		12.307	0.000179311
13.9778	0.00998132	0.009952	0.0187746		13.254	0.0106565		11.042	0.0648197		12.313	0.000182399
13.9852	0.0100774	0.0100713	0.0190445		13.261	0.0106699		11.048	0.0648327		12.32	0.00018503
13.9925	0.0101716	0.0101736	0.0193128		13.268	0.0106858		11.053	0.0648522		12.326	0.00018598
13.9998	0.0102742	0.010225	0.0195886		13.275	0.0107001		11.059	0.0648672		12.333	0.000187002
14.0071	0.0103818	0.0103459	0.0198798		13.281	0.0107129		11.065	0.064885		12.339	0.00018894
14.0145	0.0104902	0.0104349	0.0201739		13.288	0.010724		11.071	0.0649033		12.346	0.000193259
14.0218	0.0105942	0.0105081	0.0204672		13.295	0.0107456		11.076	0.0649236		12.352	0.000194966
14.0291	0.0107016	0.0105897	0.0207736		13.302	0.0107627		11.082	0.0649397		12.359	0.000199641
14.0364	0.0108124	0.0107398	0.0210764		13.309	0.0107826		11.088	0.0649549		12.365	0.000205557
14.0438	0.0109244	0.0108497	0.0213977		13.316	0.0108031		11.094	0.0649638		12.371	0.000209823
14.0511	0.0110358	0.0109897	0.0217168		13.323	0.0108228		11.1	0.064969		12.378	0.000212831
14.0584	0.0111536	0.0110912	0.0220382		13.33	0.0108363		11.105	0.0649693		12.384	0.0002176
14.0657	0.0112637	0.0111728	0.0223757		13.337	0.0108504		11.111	0.0649712		12.391	0.000220396
14.0731	0.0113791	0.0112725	0.022713		13.344	0.0108661		11.117	0.0649719		12.397	0.000220608
14.0804	0.0114956	0.0113472	0.0230599		13.351	0.0108849		11.123	0.0649695		12.404	0.000223905
14.0877	0.0116219	0.0114258	0.0234018		13.358	0.0109052		11.129	0.064966		12.41	0.000228327
14.095	0.0117449	0.0115061	0.0237747		13.365	0.0109244		11.134	0.0649633		12.417	0.000231593
14.1024	0.0118682	0.0116601	0.0241374		13.372	0.0109476		11.14	0.0649558		12.423	0.000234047
14.1097	0.0119934	0.0118374	0.0245068		13.379	0.0109706		11.146	0.0649443		12.43	0.000239926
14.117	0.0121196	0.0119987	0.0248906		13.386	0.0109924		11.152	0.0649335		12.436	0.000242242
14.1243	0.012243	0.0121874	0.0252665		13.393	0.0110126		11.157	0.0649154		12.442	0.000243635
14.1317	0.0123639	0.0124073	0.0256514		13.399	0.0110383		11.163	0.064902		12.449	0.00024762
14.139	0.0124973	0.0125208	0.0260384		13.406	0.0110593		11.169	0.0648842		12.455	0.000249609
14.1463	0.0126289	0.0126403	0.026446		13.413	0.0110802		11.175	0.0648675		12.462	0.000251603
14.1537	0.0127624	0.0128215	0.0268406		13.42	0.011101		11.181	0.0648462		12.468	0.00025229
14.161	0.0128952	0.0129795	0.0272502		13.427	0.0111276		11.186	0.064826		12.475	0.000258356
14.1683	0.0130326	0.0131541	0.0276703		13.434	0.011152		11.192	0.0647981		12.481	0.000260099
14.1756	0.0131686	0.0133221	0.0281007		13.441	0.0111764		11.198	0.0647695		12.488	0.000264474
14.1829	0.0133036	0.0134745	0.028533		13.448	0.0112052		11.204	0.0647353		12.494	0.000268526
14.1903	0.0134363	0.0136579	0.028959		13.455	0.011232		11.21	0.0646957		12.5	0.000274148
14.1976	0.0135779	0.013838	0.0293879		13.462	0.0112565		11.215	0.0646524		12.507	0.000274944
14.2049	0.0137122	0.0140306	0.0298317		13.469	0.0112817		11.221	0.0646158		12.513	0.000278577
14.2123	0.0138448	0.0142617	0.0302723		13.476	0.0113105		11.227	0.0645679		12.52	0.000283645
14.2196	0.0139874	0.0145244	0.0307219		13.483	0.0113335		11.233	0.0645249		12.526	0.000287383
14.2269	0.014128	0.0147357	0.0311737		13.49	0.0113637		11.238	0.0644791		12.533	0.000290468
14.2342	0.0142628	0.0149141	0.0316279		13.497	0.0113939		11.244	0.0644296		12.539	0.00029432
14.2416	0.0144001	0.0151465	0.0320855		13.504	0.0114229		11.25	0.0643691		12.546	0.000298496
14.2489	0.0145495	0.0154365	0.0325393		13.511	0.0114512		11.256	0.0643215		12.552	0.000300982
14.2562	0.0146891	0.0157187	0.0330129		13.518	0.0114809		11.262	0.0642622		12.559	0.000301339
14.2635	0.0148352	0.0159776	0.0334661		13.524	0.0115053		11.267	0.0642042		12.565	0.000305375
14.2709	0.0149796	0.0162466	0.0339341		13.531	0.0115335		11.273	0.0641434		12.571	0.000309389
14.2782	0.0151225	0.0165339	0.0344035		13.538	0.0115644		11.279	0.064081		12.578	0.000312973
14.2855	0.0152671	0.0167651	0.0348816		13.545	0.0115938		11.285	0.0640124		12.584	0.000318067
14.2928	0.0154083	0.0169828	0.0353689		13.552	0.0116299		11.29	0.0639427		12.591	0.000322353
14.3002	0.0155552	0.0172449	0.0358316		13.559	0.0116651		11.296	0.0638639		12.597	0.000325988
14.3075	0.0156972	0.017491	0.0363267		13.566	0.0117017		11.302	0.0637902		12.604	0.000328539
14.3148	0.0158463	0.0176864	0.0368145		13.573	0.0117392		11.308	0.0637202		12.61	0.000330731
14.3222	0.0159914	0.0179578	0.0373002		13.58	0.0117771		11.314	0.0636412		12.617	0.000333303
14.3295	0.0161416	0.0182148	0.0377955		13.587	0.0118168		11.319	0.0635531		12.623	0.000336991
14.3368	0.0162951	0.0184881	0.0382819		13.594	0.0118546		11.325	0.0634704		12.629	0.000339993
14.3441	0.0164453	0.018844	0.0387678		13.601	0.0118917		11.331	0.0633776		12.636	0.000346586
14.3514	0.0165885	0.0191672	0.0392447		13.608	0.0119297		11.337	0.0632788		12.642	0.00034935
14.3588	0.0167424	0.0194696	0.0397436		13.615	0.0119671		11.343	0.0631774		12.649	0.000352799
14.3661	0.0168953	0.0197803	0.0402331		13.622	0.0120061		11.348	0.0630818		12.655	0.000356293
14.3734	0.0170456	0.0200656	0.0407136		13.629	0.012043		11.354	0.062983		12.662	0.000358535
14.3808	0.0172096	0.020291	0.0412179		13.636	0.0120826		11.36	0.062884		12.668	0.000358208
14.3881	0.0173748	0.0205785	0.0417161		13.642	0.0121246		11.366	0.0627858		12.675	0.000363181
14.3954	0.0175355	0.0208813	0.0422175		13.649	0.0121659		11.371	0.0626834		12.681	0.000368311
14.4027	0.0176956	0.0212306	0.0427099		13.656	0.0122055		11.377	0.0625751		12.688	0.000371451
14.4101	0.017867	0.0215627	0.0431864		13.663	0.0122496		11.383	0.0624616		12.694	0.000377548
14.4174	0.0180334	0.0218769	0.0436843		13.67	0.0122901		11.389	0.0623455		12.7	0.000381751
14.4247	0.0182034	0.0221957	0.0441714		13.677	0.0123347		11.395	0.062225		12.707	0.000387031
14.432	0.0183782	0.0225371	0.0446691		13.684	0.0123811		11.4	0.0621106		12.713	0.000386699
14.4394	0.0185593	0.0228322	0.0451766		13.691	0.0124278		11.406	0.0619902		12.72	0.000392538
14.4467	0.0187387	0.0232139	0.0456707		13.698	0.0124741		11.412	0.0618669		12.726	0.000393748
14.454	0.0189108	0.0235104	0.0461574		13.705	0.0125227		11.418	0.0617504		12.733	0.000399401
14.4613	0.0190975	0.0239001	0.0466398		13.712	0.0125677		11.424	0.061627		12.739	0.000402549
14.4687	0.019283	0.0242412	0.047137		13.719	0.0126168		11.429	0.0615003		12.746	0.00040807
14.476	0.0194768	0.0244967	0.0476194		13.726	0.0126641		11.435	0.0613746		12.752	0.000409349
14.4833	0.0196735	0.0247883	0.0481129		13.733	0.0127151		11.441	0.0612413		12.758	0.000412667
14.4906	0.0198773	0.0250781	0.048613		13.74	0.0127677		11.447	0.0611031		12.765	0.000416727
14.498	0.0200868	0.0252978	0.0491062		13.747	0.0128193		11.452	0.0609623		12.771	0.000420288
14.5053	0.0202994	0.0255766	0.0496002		13.754	0.0128719		11.458	0.060809		12.778	0.000424609
14.5126	0.0205122	0.0258422	0.050076		13.761	0.0129281		11.464	0.0606644		12.784	0.000431568
14.5199	0.0207333	0.0261328	0.0505796		13.767	0.0129792		11.47	0.0605271		12.791	0.000436098
14.5273	0.0209624	0.0264446	0.0510822		13.774	0.0130273		11.476	0.0603753		12.797	0.00043988
14.5346	0.0211925	0.0267844	0.0515762		13.781	0.0130803		11.481	0.0602264		12.804	0.000442675
14.5419	0.0214344	0.0271099	0.0520856		13.788	0.0131322		11.487	0.0600818		12.81	0.000446646
14.5493	0.0216877	0.0274314	0.0525923		13.795	0.013183		11.493	0.0599254		12.817	0.000449248
14.5566	0.0219497	0.0277139	0.0530957		13.802	0.0132395		11.499	0.059771		12.823	0.000455287
14.5639	0.0222029	0.027999	0.0536007		13.809	0.0132938		11.505	0.0596137		12.829	0.000460767
14.5712	0.0224745	0.0282682	0.0541039		13.816	0.0133542		11.51	0.0594482		12.836	0.000468263
14.5785	0.0227537	0.0285206	0.0546146		13.823	0.0134136		11.516	0.0592883		12.842	0.00047589
14.5859	0.0230423	0.0288323	0.0551183		13.83	0.0134759		11.522	0.0591295		12.849	0.00048182
14.5932	0.0233369	0.0291202	0.0556291		13.837	0.0135347		11.528	0.0589616		12.855	0.00048776
14.6005	0.0236384	0.0293779	0.056151		13.844	0.0135951		11.533	0.0587909		12.862	0.000491793
14.6078	0.0239523	0.0296828	0.0566776		13.851	0.0136538		11.539	0.0586294		12.868	0.000498312
14.6152	0.0242666	0.0299285	0.0572004		13.858	0.0137204		11.545	0.0584576		12.875	0.000504132
14.6225	0.0246029	0.0301952	0.0577248		13.865	0.0137835		11.551	0.0582873		12.881	0.000511111
14.6298	0.0249464	0.0305189	0.0582743		13.872	0.0138501		11.557	0.0581098		12.888	0.000518088
14.6372	0.0253039	0.0308362	0.0588133		13.879	0.0139141		11.562	0.0579368		12.894	0.000524429
[truncated: 2,323 more rows]

## Sheet: Figure 3C-F
	ancFN3KRP						ancKT3K-1						ancKT3K-2						ancFN3K
Concentration (µM)	Fructolysozyme			Ribulolysozyme			Fructolysozyme			Ribulolysozyme			Fructolysozyme			Ribulolysozyme			Fructolysozyme			Ribulolysozyme
5	71028	33755	29768	191450	156567	187130	17591	33648	35132	115012	122525	139255	35656	14587	37393	154681	123835	134078	142158	144916	131990	224607	221503	219513
2.5	42073	40887	47134	142919	154313	162380	33440	41526	18240	128360	138246	128382	41599	24952	74317	124130	105687	148591	114050	114617	104254	199623	189142	187862
1.25	29754	46261	37097	133030	143782	146152	248	35252	50427	88001	129243	115987	24769	48776	26307	101238	103139	81530	96949	89719	83265	162599	167804	154492
0.63	66609	61110	73897	88547	136938	146746	24655	28196	0	95765	92377	81278	0	23010	34629	54063	74994	70854	62710	81902	63479	144780	134616	141077
0.31	15699	42941	34064	62412	101552	101883	14670	30988	43436	50877	79712	61610	23293	25062	50471	46485	30939	56464	62526	67918	57369	92381	95298	100298
0.16	16184	32682	28530	60930	52541	80354	23620	26506	31594	34517	48897	57413	37366	1509	41429	53956	10733	32933	51484	66271	57254	42519	76476	69974
0.08	0	49446	62311	96576	75972	62588	28379	46909	31522	46104	32424	45243	18033	16163	22186	30886	17307	1715	53430	40817	27310	60133	41687	43341
0	309	40593	58928	24398	79719	60958	27620	16521	28046	25614	38292	26175	10507	44095	38026	5192	24124	21969	46313	40518	45769	39289	22787	0

## Sheet: Figure 4A
	FN3K	KT3K	ancFN3K	ancFN3KRP
FN3K	100
KT3K	64.4	100
ancFN3K	76.05	77.99	100
ancFN3KRP	72.82	80.58	96.27	100

## Sheet: Figure 4C-E
ancFN3KRP mutants (gain of function) (C)
ancFN3K	ancFN3KRP	E74N	V145P	L162I	V173P	P183A	M187L	Q179H	R191D	Y253F	Y269F	H293N	N315K
1.00598	0.0600181	0.040972	0.0989331	0.119281	0.0571173	0.060228	0.423566	0.233792	0.08663	0.321034	0.450622	0.291709	0.023287
0.99402	0.0649801	0.0493805	0.199596	0.0969643	0.0374625	0	0.554464	0.440138	0.212894	0.346319	0.44731	0.307983	0.114655
0.995097	0.0662814	0.0392257	0.120267	0.144363	0.109071	0.126719	0.444333	0.464721	0.222124	0.371173	0.433168	0.328661	0.123309
1.0049	0
	0.157954
	0.175073
ancFN3KRP mutants (gain of function) (D)
ancFN3K	ancFN3KRP	ancFN3KRP 5mut
1.04612	0.058798	0.709811
0.997507	0	0.748656
0.956373	0.000238	0.64157
0.717088	0.090218
1.10793	0.07321
1.17498	0
ancFN3K mutants (loss of function) (E)
ancFN3K	ancFN3KRP	N74E	P145V	I162L	P173V	A183P	L187M	D191R	F253Y	F269Y	N293H	K315N
0.920954	0.125453	0.988838	1.0035	0.720321	0.988792	0.991961	0.998709	0.91737	0	0.920148	0.829826	0.817371
1.03632	0.068494	1.00431	1.02062	1.17177	1.02108	1.00752	1.01642	1.03045	0.271725	1.06114	0.970998	1.07785
1.04273	0	0.995509	1.02079	1.16955	1.01764	1.00443	1.01447	1.03475	0.143098	1.06195	0.857469	1.08206
0.991402	0.090218
1.0053	0.07321
1.0033	0

## Sheet: Figure 5C-E
Ribulolysozyme (C)
Concentration (µM)	FN3K WT			FN3K 5mut			FN3K W219A
5	61889	76938	81866	78084	89573	82169	5129	16145	20244
2.5	65498	60678	66594	40018	54072	44200	5029	16280	16547
1.25	20801	52833	62646	29935	32304	30604	11053	15030	14518
0.625	23114	47868	51180	17752	21754	20226	2860	3911	13545
0.3125	0	34582	37813	10854	13236	17836	7820	19316	3459
0.15625	7019	32471	32307	13211	11822	9412	0	14392	2409
0	6596	6596	6596	0	10027	3704	5825	17939	10232
DMF (D)
Concentration (µM)	FN3K WT			FN3K 5mut			FN3K W219A
5	210714	212646	213164	103987	92348	94456	51105	53681	68328
2.5	210714	211915	212536	81769	73446	74681	41069	41485	46471
1.25	207854	207915	208033	53178	42389	45284	31108	34640	26834
0.625	130325	119993	135372	37694	37964	43980	22270	17796	18505
0.3125	55178	43494	109450	29040	24639	22930	22660	16759	12290
0.15625	32887	28005		21932	0	22598	12322	7460	8059
0	12065	0	8119	18730	21127	22103	7635	1925	0
DMF (E)
Concentration (µM)	FN3K WT			F244Y
0	1685	0	54571	0	22028	63654
0.15625	56878	56401	92697	115487	110339	266451
0.3125	133010	142063	158314	176795	173634	206891
0.625	293813	291685	295392	295087	297774	324126
1.25	552157	557259	558030	460577	464995	465525
2.5	742787	747896	749308	644817	650876	654412
5	763111	767531	767480	788875	793494	795266

## Sheet: Figure S1A
	Total Absorbance (530nm)
Buffer Control	0.042	0.042	0.042
Unmodified		0.043	0.049
Ribose	0.186	0.186	0.22
Glucose	0.103	0.103	0.106

## Sheet: Figure S1B-C
	Ribulolysozyme
Concentration (µM)	MBP-FN3K			I25A*			F252A*			N287A*			F292A*			FN3K			D217A			W219A			H288A			H291A
5	1.09537	0.939874	0.96476	0.252244	0.257788	0.402977	1.14728	1.16485	1.17923	1.28662	1.24493	1.30656	0.908673	0.932948	1.09966	1.00548	0.993678	1.00084	0.268823	0.151524	0.172623	0.291028	0.235828	0.258582	0.913369	0.93467	0.980678	0.715462	0.622341	0.686983
1.25	0.469494	0.315607	0.351802	0.0440205	0.150323	0.18829	0.738309	0.684261	0.761839	0.737013	0.668979	0.701778	0.459125	0.559549	0.592086	0.642629	0.590021	0.605757	0.244572	0.145976	0.155785	0.260083	0.199715	0.161107	0.594027	0.591772	0.677617	0.455169	0.461694	0.548302
0.156	0.0802826	0.154518	0.0580475	0.225868	0.103303	0.107397	0.371258	0.328808	0.4264	0.437313	0.431823	0.419413	0.170773	0.184411	0.193753	0.485008	0.370853	0.420424	0.260458	0.201655	0.180992	0.246444	0.193581	0.19783	0.414222	0.340937	0.430439	0.192532	0.190458	0.308737
	Fructolysozyme
Concentration (µM)	MBP-FN3K			I25A*			F252A*			N287A*			F292A*			FN3K			D217A			W219A			H288A			H291A
5	1.1004	0.962818	0.936785	0.427406	0.272666	0.266741	1.13216	1.1226	1.12153	1.06456	1.06331	1.05979	0.95334	1.00782	0.973064	1.01899	0.998413	0.982597	0.160638	0.22333	0.225294	0.411618	0.270921	0.36427	0.926538	0.863099	0.81973	0.958065	0.941274	0.9379
1.25	0.528943	0.464691	0.421751	0.156457	0.1898	0.0255297	0.837406	0.878987	0.873306	0.745653	0.714727	0.680435	0.596604	0.52111	0.48178	0.47833	0.432451	0.384559	0.121892	0.047746	0.152805	0.171739	0.135625	0.132215	0.493061	0.477089	0.465082	0.459135	0.395248	0.470891
0.156	0.233585	0.122237	0.062618	0.124204	0.0704829	0.0991149	0.51117	0.472354	0.381275	0.139607	0.156441	0.171746	0.190676	0.234032	0.102752	0.11936	0.061406	0.14023	0.11373	0.0875908	0.046391	0.12777	0.100477	0	0.138953	0.0782979	0.0620927	0.0149647	0.0693484	0.0510649

[truncated: 9 more sheets: Figure S1E, Figure S2A, Figure S4, Figure S5B-C, Figure S6C-D, Figure S7A, Figure S7B, Figure S10A, Figure S10B]
